# Supplementary material for: Structural analysis of the overoxidized Cu/Zn-superoxide dismutase in ROS-induced ALS filament formation
Source: Commun Biol. 2022 Oct 12;5:1085. doi: 10.1038/s42003-022-04017-0 (PMC9556535; doi:10.1038/s42003-022-04017-0)
Supplement: Supplementary file 4 — Supplementary Data 1 [file 42003_2022_4017_MOESM4_ESM.xlsx]

## Sheet: Fig. 1B
time (min)	C57D/C146D (UV)		time (min)	C57D/C146D (MW)		time (min)	WT (UV)		time (min)	WT (MW)
28.5091	0.04251		29.6701	33626.9		30.5638	0.007928		30.9504	30044.7
28.5259	0.042734		29.6869	30447.2		30.5806	0.008241		30.9672	32017.3
28.5428	0.04296		29.7037	28644.4		30.5975	0.008595		30.9841	32263.6
28.5596	0.043189		29.7206	27625.2		30.6143	0.008996		31.0009	33266.3
28.5764	0.04343		29.7374	27179.4		30.6312	0.009449		31.0177	33643.1
28.5933	0.043674		29.7542	26729.2		30.648	0.00996		31.0346	34242.1
28.6101	0.043919		29.7711	26185.9		30.6648	0.010539		31.0514	34971.9
28.6269	0.044164		29.7879	25493.1		30.6817	0.011196		31.0682	35339.6
28.6438	0.044407		29.8047	24621.5		30.6985	0.011941		31.0851	34992.8
28.6606	0.044646		29.8216	23555.2		30.7153	0.012781		31.1019	34675.2
28.6774	0.044883		29.8384	22543.2		30.7322	0.013723		31.1188	34775.1
28.6943	0.045118		29.8553	21611.7		30.749	0.014779		31.1356	34397.3
28.7111	0.045351		29.8721	20779.3		30.7658	0.01596		31.1524	33703.2
28.7279	0.04558		29.8889	20061		30.7827	0.017281		31.1693	33577
28.7448	0.045803		29.9058	19687.3		30.7995	0.018757		31.1861	33830.8
28.7616	0.046024		29.9226	19302.3		30.8163	0.020402		31.2029	33832.7
28.7784	0.046238		29.9394	18893.8		30.8332	0.022231		31.2198	33640
28.7953	0.046447		29.9563	18960.6		30.85	0.024264		31.2366	33454.1
28.8121	0.046654		29.9731	19037.8		30.8668	0.026521		31.2534	33360
28.8289	0.046864		29.9899	19034.8		30.8837	0.029022		31.2703	33118.3
28.8458	0.047077		30.0068	19001.7		30.9005	0.031791		31.2871	32994.2
28.8626	0.047295		30.0236	18855.4		30.9173	0.034855		31.3039	33231
28.8795	0.04752		30.0404	18590.3		30.9342	0.038238		31.3208	33485.1
28.8963	0.047747		30.0573	18239.1		30.951	0.041971		31.3376	33444.1
28.9131	0.047983		30.0741	17871.2		30.9678	0.046079		31.3544	33258.2
28.93	0.048232		30.0909	17634.9		30.9847	0.050589		31.3713	33277.1
28.9468	0.048492		30.1078	17524		31.0015	0.05553		31.3881	33821
28.9636	0.048761		30.1246	17401.9		31.0184	0.060936		31.4049	34127.4
28.9805	0.049042		30.1414	17292		31.0352	0.066837		31.4218	34007.7
28.9973	0.049333		30.1583	17213.3		31.052	0.073261		31.4386	33709.6
29.0141	0.049638		30.1751	17116.7		31.0689	0.080242		31.4554	33599.3
29.031	0.049954		30.1919	17188.2		31.0857	0.08781		31.4723	33993
29.0478	0.050283		30.2088	17405.3		31.1025	0.095994		31.4891	34016.2
29.0646	0.050626		30.2256	17548		31.1194	0.104824		31.5059	33810
29.0815	0.050984		30.2425	17634		31.1362	0.114331		31.5228	33627.1
29.0983	0.051358		30.2593	17857.3		31.153	0.124544		31.5396	33570.4
29.1151	0.051751		30.2761	17966		31.1699	0.13549		31.5565	33671.8
29.132	0.052168		30.293	17964		31.1867	0.147195		31.5733	33759.9
29.1488	0.052608		30.3098	17805		31.2035	0.159681		31.5901	33674.2
29.1656	0.053079		30.3266	17623.3		31.2204	0.172967		31.607	33484.2
29.1825	0.053587		30.3435	17561.7		31.2372	0.187072		31.6238	33272.3
29.1993	0.054142		30.3603	17616.4		31.254	0.202014		31.6406	33205.7
29.2161	0.054765		30.3771	17605.2		31.2709	0.217805		31.6575	33323
29.233	0.055511		30.394	17542.8		31.2877	0.234451		31.6743	33302.1
29.2498	0.056363		30.4108	17517.6		31.3045	0.251949		31.6911	33277.5
29.2666	0.057274		30.4276	17779		31.3214	0.270301		31.708	33222.4
29.2835	0.058255		30.4445	17978.6		31.3382	0.289498		31.7248	33130.7
29.3003	0.059312		30.4613	18099.5		31.355	0.309526		31.7416	33002.9
29.3172	0.060453		30.4781	18144.3		31.3719	0.330362		31.7585	32906.2
29.334	0.06168		30.495	18114		31.3887	0.351977		31.7753	32865.8
29.3508	0.063		30.5118	18021.4		31.4056	0.374332		31.7921	32878.1
29.3677	0.064426		30.5286	17898.5		31.4224	0.397385		31.809	32896.1
29.3845	0.065963		30.5455	17767.9		31.4392	0.421083		31.8258	32910.1
29.4013	0.067619		30.5623	17616.6		31.4561	0.445363		31.8426	32872.7
29.4182	0.069406		30.5791	17462.3		31.4729	0.470161		31.8595	32803
29.435	0.071337		30.596	17361.6		31.4897	0.495405		31.8763	32718.1
29.4518	0.073415		30.6128	17413.7		31.5066	0.521015		31.8931	32640
29.4687	0.075651		30.6296	17462.4		31.5234	0.546906		31.91	32530.7
29.4855	0.078058		30.6465	17465		31.5402	0.572986		31.9268	32455.2
29.5023	0.080651		30.6633	17398.4		31.5571	0.599157		31.9437	32423
29.5192	0.083452		30.6802	17362.6		31.5739	0.62532		31.9605	32366.6
29.536	0.086473		30.697	17372.4		31.5907	0.651374		31.9773	32315.3
29.5528	0.089724		30.7138	17394.8		31.6076	0.677207		31.9942	32287.3
29.5697	0.093221		30.7307	17430.3		31.6244	0.702709		32.011	32288.6
29.5865	0.096982		30.7475	17453.5		31.6412	0.727775		32.0278	32259.9
29.6033	0.101012		30.7643	17473		31.6581	0.752296		32.0447	32196.9
29.6202	0.105318		30.7812	17505.1		31.6749	0.776164		32.0615	32211.3
29.637	0.109926		30.798	17523.4		31.6917	0.799271		32.0783	32233.3
29.6538	0.114843		30.8148	17514.5		31.7086	0.821515		32.0952	32202.2
29.6707	0.120081		30.8317	17456.6		31.7254	0.842797		32.112	32156
29.6875	0.125648		30.8485	17410		31.7422	0.863025		32.1288	32131.6
29.7044	0.13154		30.8653	17327.5		31.7591	0.882108		32.1457	32171.6
29.7212	0.137763		30.8822	17228		31.7759	0.899966		32.1625	32227.8
29.738	0.144317		30.899	17083.1		31.7927	0.916523		32.1793	32194.2
29.7549	0.151213		30.9158	16946		31.8096	0.931567		32.1962	32165.1
29.7717	0.158466		30.9327	16910.7		31.8264	0.945174		32.213	32168
29.7885	0.166073		30.9495	16939.2		31.8433	0.957313		32.2298	32188.4
29.8054	0.174035		30.9663	17043		31.8601	0.968122		32.2467	32122.2
29.8222	0.182355		30.9832	17153.4		31.8769	0.977381		32.2635	32130.2
29.839	0.191021		31	17228.3		31.8938	0.985068		32.2803	32178
29.8559	0.200025		31.0168	17257		31.9106	0.991172		32.2972	32312.7
29.8727	0.20939		31.0337	17202.3		31.9274	0.995688		32.314	32303
29.8895	0.219132		31.0505	17104.1		31.9443	0.998624		32.3308	32238.8
29.9064	0.229249		31.0673	17054.9		31.9611	1		32.3477	32121.2
29.9232	0.239741		31.0842	17004.5		31.9779	0.999841		32.3645	32021
29.94	0.250603		31.101	16954		31.9948	0.998181		32.3813	31990.5
29.9569	0.261829		31.1179	16863.2		32.0116	0.99506		32.3982	31910.3
29.9737	0.273419		31.1347	16834.1		32.0284	0.990528		32.415	31834
29.9905	0.285374		31.1515	16837.4		32.0453	0.98464		32.4318	31731.8
30.0074	0.297683		31.1684	16836.2		32.0621	0.977455		32.4487	31671.4
30.0242	0.310334		31.1852	16826.8		32.0789	0.969042		32.4655	31659.4
30.041	0.323321		31.202	16792.1		32.0958	0.959473		32.4823	31621.8
30.0579	0.336625		31.2188	16808.1		32.1126	0.948817		32.4992	31552.6
30.0747	0.350227		31.2357	16835.6		32.1294	0.937153		32.516	31540.4
30.0915	0.364115		31.2525	16834.2		32.1463	0.924557		32.5329	31348.4
30.1084	0.37827		31.2694	16789.3		32.1631	0.911105		32.5497	31104.9
30.1252	0.392671		31.2862	16732.7		32.1799	0.896877		32.5665	30968.9
30.1421	0.407297		31.303	16663.9		32.1968	0.881952		32.5834	30857.5
30.1589	0.422132		31.3199	16501.6		32.2136	0.86641		32.6002	30758
30.1757	0.437152		31.3367	16363.1		32.2304	0.850329		32.617	30596
30.1926	0.452332		31.3535	16233.2		32.2473	0.833783		32.6339	30535.5
30.2094	0.467647		31.3704	16118		32.2641	0.816844		32.6507	30508.8
30.2262	0.483073		31.3872	16040.5		32.2809	0.799583		32.6675	30386.8
30.2431	0.498584		31.404	16016.4		32.2978	0.782069		32.6844	30277.2
30.2599	0.514157		31.4209	16015.5		32.3146	0.764371		32.7012	30083.4
30.2767	0.529763		31.4377	16028.2		32.3314	0.746554		32.718	29927.5
30.2936	0.545372		31.4545	16034.1		32.3483	0.72868		32.7349	29729.2
30.3104	0.56096		31.4714	16040.4		32.3651	0.710803		32.7517	29632.1
30.3272	0.576497		31.4882	15933.4		32.382	0.692977		32.7685	29562.5
30.3441	0.59195		31.505	15828.6		32.3988	0.67525		32.7854	29565.8
30.3609	0.607294		31.5219	15751.3		32.4156	0.657665		32.8022	29639.3
30.3777	0.622501		31.5387	15727		32.4325	0.640263		32.819	29445.9
30.3946	0.637538		31.5555	15772.2		32.4493	0.623083		32.8359	29167.3
30.4114	0.652377		31.5724	15896.6		32.4661	0.60616		32.8527	28987.9
30.4282	0.666988		31.5892	16045.3		32.483	0.589522		32.8695	28837
30.4451	0.681345		31.606	16194.7		32.4998	0.573193		32.8864	28613.5
30.4619	0.695418		31.6229	16323.9		32.5166	0.557194		32.9032	28423.7
30.4787	0.709182		31.6397	16400.9		32.5335	0.541542		32.9201	28000.3
30.4956	0.722615		31.6565	16244.3		32.5503	0.526255
30.5124	0.735701		31.6734	16137.5		32.5671	0.511344
30.5292	0.74842		31.6902	16068.6		32.584	0.496825
30.5461	0.760751		31.7071	16032.3		32.6008	0.482704
30.5629	0.772676		31.7239	16033.3		32.6176	0.468986
30.5798	0.784185		31.7407	16032.4		32.6345	0.455674
30.5966	0.795282		31.7576	16001.5		32.6513	0.442771
30.6134	0.805973		31.7744	15887.1		32.6681	0.430276
30.6303	0.816246		31.7912	15762.5		32.685	0.418189
30.6471	0.826077		31.8081	15760.9		32.7018	0.406511
30.6639	0.835467		31.8249	15814		32.7186	0.395239
30.6807	0.844421		31.8417	15792.1		32.7355	0.384371
30.6976	0.852941		31.8586	15723.4		32.7523	0.373905
30.7144	0.861033		31.8754	15689.6		32.7692	0.363831
30.7313	0.868698		31.8922	15676.2		32.786	0.35414
30.7481	0.875945		31.9091	15638.2		32.8028	0.344825
30.7649	0.882781		31.9259	15668.3		32.8197	0.33588
30.7818	0.889213		31.9427	15727.4		32.8365	0.327295
30.7986	0.895249		31.9596	15782.3		32.8533	0.319062
30.8154	0.9009		31.9764	15819.3		32.8702	0.311172
30.8323	0.906179		31.9932	15893.1		32.887	0.303609
30.8491	0.911097		32.0101	15954.7		32.9038	0.296362
30.8659	0.915671		32.0269	16020.5		32.9207	0.289418
30.8828	0.919914		32.0438	15957.2		32.9375	0.282763
30.8996	0.923844		32.0606	15922.9		32.9543	0.27639
30.9164	0.927484		32.0774	15848.5		32.9712	0.270286
30.9333	0.930855		32.0943	15764.1		32.988	0.264437
30.9501	0.933983		32.1111	15600.1		33.0048	0.25883
30.9669	0.936893		32.1279	15402.8		33.0217	0.253456
30.9838	0.939604		32.1448	15219.4		33.0385	0.248305
31.0006	0.942136		32.1616	15121.5		33.0553	0.243369
31.0174	0.944514		32.1784	15020.2		33.0722	0.238636
31.0343	0.946767		32.1953	14940.9		33.089	0.234094
31.0511	0.948913		32.2121	14832		33.1058	0.229735
31.0679	0.950977		32.2289	14753.1		33.1227	0.22555
31.0848	0.952975		32.2458	14707.1		33.1395	0.221524
31.1016	0.954929		32.2626	14683.9		33.1563	0.21765
31.1184	0.956857		32.2794	14653.2		33.1732	0.213921
31.1353	0.958765		32.2963	14622.9		33.19	0.210327
31.1521	0.96066		32.3131	14538.7		33.2069	0.206862
31.1689	0.962557		32.3299	14494.5		33.2237	0.203512
31.1858	0.964472		32.3468	14465.3		33.2405	0.200265
31.2026	0.966407		32.3636	14403.2		33.2574	0.197111
31.2195	0.968366		32.3804	14242.9		33.2742	0.194044
31.2363	0.970352		32.3973	14024.7		33.291	0.191055
31.2531	0.972357		32.4141	13801.6		33.3079	0.188137
31.27	0.974383		32.4309	13552.3
31.2868	0.976424		32.4478	13306.5
31.3036	0.978478		32.4646	13053.8
31.3205	0.980542		32.4814	12834.5
31.3373	0.982601		32.4983	12769.4
31.3541	0.984639		32.5151	12792.3
31.371	0.986647		32.532	12826.1
31.3878	0.988605		32.5488	12867.9
31.4046	0.990491		32.5656	12853.2
31.4215	0.992286		32.5825	12782.7
31.4383	0.993963		32.5993	12718.4
31.4551	0.995461		32.6161	12648.9
31.472	0.996797		32.633	12517.7
31.4888	0.997967		32.6498	12329.6
31.5056	0.998902		32.6666	12291.4
31.5225	0.999574		32.6835	12350.4
31.5393	0.99995		32.7003	12403
31.5561	1		32.7171	12408.5
31.573	0.999699		32.734	12273.1
31.5898	0.999023		32.7508	12198
31.6066	0.997944		32.7676	12165.9
31.6235	0.996435		32.7845	12168.2
31.6403	0.99448		32.8013	12153
31.6572	0.992065		32.8181	12016
31.674	0.989179		32.835	11866.9
31.6908	0.98581		32.8518	11690.1
31.7077	0.981952		32.8686	11478
31.7245	0.977599		32.8855	11298.3
31.7413	0.972753		32.9023	11166.7
31.7582	0.967413		32.9191	11092.8
31.775	0.961582		32.936	11047.6
31.7918	0.955267		32.9528	11028.2
31.8087	0.948473		32.9697	11004.6
31.8255	0.941211		32.9865	10982.2
31.8423	0.933491		33.0033	10960.1
31.8592	0.925325		33.0202	10921.2
31.876	0.91673		33.037	10867.1
31.8928	0.907725		33.0538	10757.4
31.9097	0.898328		33.0707	10613.6
31.9265	0.888557		33.0875	10556
31.9433	0.878438
31.9602	0.867999
31.977	0.857259
31.9938	0.846249
32.0107	0.834999
32.0275	0.823545
32.0444	0.811911
32.0612	0.800124
32.078	0.788217
32.0949	0.776216
32.1117	0.764151
32.1285	0.752053
32.1454	0.739946
32.1622	0.727853
32.179	0.715795
32.1959	0.703797
32.2127	0.691869
32.2295	0.680019
32.2464	0.668264
32.2632	0.65662
32.28	0.645097
32.2969	0.63371
32.3137	0.622463
32.3305	0.61136
32.3474	0.600412
32.3642	0.589622
32.381	0.578998
32.3979	0.56855
32.4147	0.558276
32.4316	0.548176
32.4484	0.538255
32.4652	0.528517
32.4821	0.518958
32.4989	0.509581
32.5157	0.500382
32.5326	0.491357
32.5494	0.4825
32.5662	0.473809
32.5831	0.465276
32.5999	0.456887
32.6167	0.44864
32.6336	0.440534
32.6504	0.43256
32.6672	0.424711
32.6841	0.41698
32.7009	0.409366
32.7177	0.401865
32.7346	0.394473
32.7514	0.387195
32.7682	0.380031
32.7851	0.372985
32.8019	0.366059
32.8187	0.359257
32.8356	0.352576
32.8524	0.346019
32.8692	0.339593
32.8861	0.333295
32.9029	0.327128
32.9198	0.321097
32.9366	0.315194
32.9534	0.309425
32.9703	0.303792
32.9871	0.298292
33.0039	0.292931
33.0208	0.287716
33.0376	0.282644
33.0544	0.277716
33.0713	0.272938
33.0881	0.268313
33.1049	0.263851
33.1218	0.259561
33.1386	0.255451
33.1554	0.251524
33.1723	0.247782
33.1891	0.244234
33.2059	0.240883
33.2228	0.237732
33.2396	0.234786
33.2564	0.232046
33.2733	0.229516
33.2901	0.227189
33.3069	0.225064
33.3238	0.223137
33.3406	0.221409
33.3575	0.219884
33.3743	0.218557
33.3911	0.217419
33.4079	0.216468
33.4248	0.215707
33.4416	0.215131
33.4584	0.214746
33.4753	0.214562
33.4921	0.214583
33.509	0.214803
33.5258	0.215228
33.5426	0.215869
33.5595	0.216726
33.5763	0.217805
33.5931	0.21912
33.61	0.220676
33.6268	0.22248
33.6436	0.224545
33.6605	0.226882
33.6773	0.229498
33.6941	0.232404
33.711	0.23562
33.7278	0.239161
33.7446	0.243042
33.7615	0.247279
33.7783	0.251895
33.7951	0.25691
33.812	0.262342
33.8288	0.268216
33.8456	0.274554
33.8625	0.281369
33.8793	0.288682
33.8961	0.296512
33.913	0.304865
33.9298	0.313749
33.9467	0.323174
33.9635	0.333138
33.9803	0.34364
33.9972	0.354668
34.014	0.366201
34.0308	0.378218
34.0477	0.390697
34.0645	0.403607
34.0813	0.416912
34.0982	0.430574
34.115	0.444536
34.1318	0.458749
34.1487	0.473164
34.1655	0.487723
34.1823	0.502375
34.1992	0.517054
34.216	0.531693
34.2328	0.546229
34.2497	0.5606
34.2665	0.574738
34.2833	0.588569
34.3002	0.60203
34.317	0.615056
34.3338	0.627583
34.3507	0.639552
34.3675	0.650905
34.3843	0.661575
34.4012	0.671505
34.418	0.680646
34.4349	0.688865
34.4517	0.696254
34.4685	0.702846
34.4854	0.708521
34.5022	0.713262
34.519	0.717054
34.5359	0.719895
34.5527	0.721794
34.5695	0.722756
34.5864	0.722794
34.6032	0.721926
34.62	0.720175
34.6369	0.717564
34.6537	0.71413
34.6705	0.70991
34.6874	0.704938
34.7042	0.699249
34.721	0.692879
34.7379	0.685873
34.7547	0.678272
34.7715	0.67012
34.7884	0.661461
34.8052	0.652341
34.822	0.642807
34.8389	0.632894
34.8557	0.622648
34.8726	0.612115
34.8894	0.601338
34.9062	0.590362
34.9231	0.579228
34.9399	0.567972
34.9567	0.556633
34.9736	0.545248
34.9904	0.533844
35.0072	0.522451
35.0241	0.511101
35.0409	0.499818
35.0577	0.488623
35.0746	0.477537
35.0914	0.46657
35.1082	0.455736
35.1251	0.445046
35.1419	0.434509
35.1587	0.424136
35.1756	0.413929
35.1924	0.403897
35.2092	0.394044
35.2261	0.384374
35.2429	0.374887
35.2597	0.365591
35.2766	0.356492
35.2934	0.347586
35.3103	0.338878
35.3271	0.330373
35.3439	0.322073
35.3608	0.31397
35.3776	0.306066
35.3944	0.298365
35.4113	0.290865
35.4281	0.283568
35.4449	0.276464
35.4618	0.269538
35.4786	0.262791
35.4954	0.256222
35.5123	0.249824
35.5291	0.243597
35.5459	0.237539
35.5628	0.231644
35.5796	0.225913
35.5964	0.22034
35.6133	0.214929
35.6301	0.209688
35.6469	0.204616
35.6638	0.199712
35.6806	0.194977
35.6975	0.19041
35.7143	0.186012
35.7311	0.181789
35.748	0.177742
35.7648	0.173868
35.7816	0.17017
35.7985	0.166646
35.8153	0.163289
35.8321	0.160087
35.849	0.157036
35.8658	0.15414
35.8826	0.151395
35.8995	0.148794
35.9163	0.146332
35.9331	0.144009
35.95	0.141819
35.9668	0.139752
35.9836	0.13781
36.0005	0.136
36.0173	0.134309
36.0341	0.132732
36.051	0.131265
36.0678	0.129901
36.0846	0.128636
36.1015	0.127467
36.1183	0.126385
36.1352	0.12538
36.152	0.124445
36.1688	0.123569
36.1857	0.122745
36.2025	0.121954
36.2193	0.121183
36.2362	0.120428
36.253	0.119678
36.2698	0.118927
36.2867	0.118169
36.3035	0.117401
36.3203	0.116617
36.3372	0.115807
36.354	0.114974
36.3708	0.114117
36.3877	0.113225
36.4045	0.112297
36.4213	0.111338
36.4382	0.110345
36.455	0.109319
36.4718	0.108263
36.4887	0.107177
36.5055	0.106058
36.5223	0.104896
36.5392	0.103692
36.556	0.102439
36.5729	0.101138
36.5897	0.099796
36.6065	0.098414
36.6234	0.096993

## Sheet: Fig. 1C
Temperature(°C)	WT			C57D/C146D			C57A/C146A
4	31	64.1	69.7	512.3	455.2	446.5	34.6	98.9	56.8
5	30.1	62.8	68.6	503.3	447.7	437.8	35.1	99.4	57.7
6	29.2	61.6	67.4	494.2	440.2	429.1	35.6	99.8	58.5
7	28.3	60.4	66.3	485.2	432.7	420.4	36.2	100.3	59.3
8	27.4	59.1	65.2	476.1	425.2	411.6	36.7	100.8	60.1
9	26.5	57.9	64	467	417.6	402.9	37.2	101.2	61
10	25.6	56.7	62.9	458	410.1	394.2	37.7	101.7	61.8
11	24.3	55.1	61.7	450.5	404.3	387.6	38.2	102.4	62.6
12	23	53	60.9	445	400.6	383.7	39.1	102.9	62.9
13	21.5	51.2	60.4	442	398.9	381.9	40.1	103.5	63.7
14	19.9	49.5	60.1	441.2	399	382.3	41	103.6	65.2
15	18.3	48.2	59.6	442.8	401	385	42.5	104.3	67.1
16	17	47.5	59.2	446.5	405	389.8	44.6	105.1	69.6
17	15.3	46.7	58.3	451.8	410.5	395.9	46.2	106.2	72.5
18	14	45.7	56.8	458.3	417.8	403.8	48.2	108	75.2
19	12.9	44.4	55.3	466.5	426.7	413.1	50.7	110.8	77.8
20	12.4	42.7	53.9	475.6	436.8	422.8	53	113.5	80.9
21	11.9	40.6	52.2	485.9	448.5	433.3	55.6	117.1	83.7
22	12.2	39.3	51.1	497.6	462.2	445.4	59.5	121.6	87.3
23	12.4	38.2	50.4	510.6	477.5	457.8	63.4	125.5	91
24	12.3	37.5	49.7	525	494.7	471.8	67.3	129.7	95.2
25	12.2	37.6	49.3	541.6	514.5	488	71.8	135	99.5
26	12.3	37.7	49.3	561.7	537.1	507.1	76.2	140	104.3
27	12.5	37.7	49.5	586.1	562.6	529.9	80.7	145	109.3
28	13.3	38	49.9	615.8	592.4	557.8	86.1	151.1	115.1
29	14.7	38.4	50.9	652.1	627.7	591.5	92.2	157.4	121.3
30	16.2	38.6	51.7	696.2	670	632.5	98.6	163.6	127.9
31	17.4	39.4	52.7	748.7	720.6	681.5	105.7	170.2	134.6
32	18.6	40.3	53.5	811.1	781.4	739.9	113.6	177.5	141.2
33	19.4	41.3	54.2	884.6	853.7	808.6	121.5	185.3	148.1
34	19.6	42.4	54.7	970.1	938	888.7	129.8	193.6	155.2
35	20	43.4	55.4	1068	1034.6	980.4	139.3	202.8	162.6
36	20.6	44.2	56.2	1177.9	1142.5	1083.4	149.7	212.8	171.3
37	21.2	45.4	57.2	1297.2	1259.2	1196	160.9	223.5	181.6
38	22.4	46.9	58.7	1422.8	1381.5	1314.2	174.1	235.7	193.9
39	24.6	48.7	60.7	1549.5	1504.5	1433.4	190.4	250.4	208.7
40	27.2	51.4	62.6	1670.2	1621.9	1547.2	209.2	268.1	227
41	30.4	54.2	64.6	1777.8	1727.7	1648.8	231.5	289.9	248.7
42	34	56.8	66.7	1865.2	1815	1731.5	258.7	316.7	274.9
43	38	59.6	68.8	1926.1	1877.6	1790.9	290.9	349	305.8
44	41.7	62.5	71	1956.3	1911.7	1823.6	327.9	386.3	341.5
45	45.5	65.1	73.8	1956.9	1917.1	1829.7	369.4	428.8	381.7
46	49.8	68.9	77.7	1929.4	1894.6	1810.5	414.9	475.4	425.9
47	54.9	74.2	82.7	1877.5	1847.5	1768.6	461.7	523.7	471.7
48	61.7	81.5	89.5	1805.7	1780.5	1707.9	507.3	570.7	516.8
49	72.1	92.1	99.5	1720.5	1698.7	1632.2	549.7	615.1	559.7
50	87.5	107.8	114.3	1623.3	1604	1544	587.6	653.5	598.1
51	109.6	129.6	134.9	1518.4	1501	1446.9	619.2	684.5	630
52	140.5	160.1	163.8	1409.7	1393.9	1345.9	644.5	708.2	654.7
53	181	200.1	202.2	1300.8	1285.2	1243.6	663.3	724.2	671.7
54	230.5	249.3	249.9	1192.5	1177.1	1142.6	673.9	731.7	679.7
55	288.1	306.8	305.1	1087.4	1072.3	1044.4	675	730.3	677.9
56	349.7	369.4	365.5	986.2	971.4	950.1	665.8	719.4	666.4
57	409.9	430.3	424.5	889	874.4	859	645.2	697.7	644.7
58	462.7	484	476.8	795.8	782	771.5	614.4	667	614.5
59	503	525.1	517	707.3	694.7	687.8	575.9	628.4	578.1
60	526.8	549.2	541.2	625.4	613.7	610	533.2	585.8	538
61	533.4	555.2	547.7	550.2	539.7	538.1	489.4	541.9	496.7
62	524.6	546.2	539.7	481.8	472.4	472.5	447.2	499.1	456.9
63	504.8	525.7	520.3	420.2	411.9	412.8	407.5	458.7	419.3
64	477.8	498.2	494.1	364.8	357.4	358.8	371	421.5	384.1
65	447.9	468	465	314.4	308.2	309.4	338.1	387.8	352.1
66	417.2	437.4	435.7	269.1	263.7	264.7	307.9	357.4	323.4
67	387.8	407.8	407.3	228.7	224.1	224.8	281.3	330.8	297.7
68	360	380.2	380.4	193.1	189	189.6	257.7	307.5	274.9
69	334.6	354.7	355.8	162.8	159	159.4	237.2	287.2	255.1
70	311.5	331.2	333.3	137.3	133.1	133.8	217.8	268.4	237.3
71	291.5	310.6	313.7	115.9	111.4	112.4	200	251	220.5
72	274.1	292.7	296.9	97.9	93.1	94.2	182.3	233.2	203.9
73	259	276.9	282.5	82.8	77.9	79.2	164.7	215	187.3
74	245.6	263.3	270	69.7	64.8	66.1	147	196.8	170.5
75	233.8	251.7	259.2	58.9	54.2	54.8	130.6	178.9	153.7
76	222.2	240.5	248.8	49.8	45.4	45.3	115	161.5	137.5
77	210.9	229.3	238.3	42.6	38.5	37.1	100.6	145.8	122.1
78	199.9	218.1	227.7	37.1	33.2	30.3	87.5	131.8	107.7
79	188.8	206.5	217	33	29.2	25.2	75.3	118.7	94.1
80	178	195.3	206.4	29	25.6	21.5	63.8	107.1	81.5
81	168.5	185	196.7	26	23.1	19.1	53	96.3	69.9
82	159.7	176.1	188.1	23.4	21	18.1	43.5	86.5	60
83	151.6	168.1	179.9	20.9	19.2	17.8	35.1	77.6	51.3
84	143.9	160.4	171.8	19	18	17.9	28	70.1	44.2
85	135.4	151.8	163.1	18	17	18.1	22.1	63.4	38.9
86	125.6	142	152.9	17.1	16.1	17.9	17.3	58	34.1
87	114.8	130.7	141.9	16.6	15	17.4	13	53.2	29.8
88	103.2	118.7	130.3	16.1	14	16.5	9.3	49.3	26.6
89	91	106.4	118.7	15.6	12.9	15.5	6.2	45.6	23.8
90	79.6	94.5	107.1	14.8	11.8	14.5	3.4	42.4	20.6
91	69.4	83.9	96.6	14	10.6	13.4	1	39.2	18.4
92	60	74.2	86.4	12.9	9.6	12.5	-0.8	36.4	15.8
93	52.3	65.5	76.8	12.2	8.4	11.7	-2.7	34.2	13.8
94	45.3	57.3	67.6	11.4	7.1	10.9	-4.6	31.8	11.8
95	40.6	50.1	59.4	11.4	6.2	10.4	-7.4	31.4	11.4

## Sheet: Fig. 1D
wavelength	WT	C57D/C146D
260	-0.00014	0.444678
259.9	0.003953	0.450698
259.8	0.008424	0.457181
259.7	0.013267	0.46407
259.6	0.018471	0.471301
259.5	0.024024	0.47881
259.4	0.029908	0.486535
259.3	0.036105	0.494396
259.2	0.042596	0.502326
259.1	0.049359	0.51026
259	0.05637	0.518131
258.9	0.063606	0.525888
258.8	0.071041	0.533468
258.7	0.078646	0.540814
258.6	0.08618	0.547536
258.5	0.093595	0.553543
258.4	0.100844	0.558747
258.3	0.107881	0.563057
258.2	0.114663	0.566386
258.1	0.121148	0.568685
258	0.127297	0.569923
257.9	0.133074	0.570089
257.8	0.138446	0.569177
257.7	0.143384	0.567158
257.6	0.147861	0.564039
257.5	0.151857	0.559841
257.4	0.155352	0.554603
257.3	0.158345	0.548408
257.2	0.160839	0.541371
257.1	0.162841	0.533614
257	0.164365	0.525254
256.9	0.165426	0.516411
256.8	0.166046	0.507231
256.7	0.16625	0.497849
256.6	0.166067	0.488388
256.5	0.165526	0.478981
256.4	0.164662	0.469722
256.3	0.163512	0.460729
256.2	0.162114	0.452108
256.1	0.160508	0.443956
256	0.158736	0.436378
255.9	0.15684	0.429478
255.8	0.154859	0.423341
255.7	0.152835	0.418051
255.6	0.150806	0.413651
255.5	0.148809	0.410167
255.4	0.146878	0.407602
255.3	0.145046	0.40596
255.2	0.14334	0.405252
255.1	0.141787	0.405458
255	0.140409	0.406533
254.9	0.139223	0.40841
254.8	0.138244	0.411005
254.7	0.137484	0.41422
254.6	0.136948	0.417956
254.5	0.13664	0.422127
254.4	0.136559	0.426627
254.3	0.136702	0.431332
254.2	0.137061	0.436124
254.1	0.137626	0.440898
254	0.138383	0.445544
253.9	0.139317	0.449984
253.8	0.14041	0.454125
253.7	0.141641	0.457864
253.6	0.142987	0.461094
253.5	0.144426	0.46371
253.4	0.145929	0.465626
253.3	0.147472	0.466785
253.2	0.149027	0.467141
253.1	0.150564	0.466666
253	0.152057	0.465344
252.9	0.153476	0.46316
252.8	0.154795	0.460092
252.7	0.155984	0.456136
252.6	0.157017	0.451291
252.5	0.157869	0.445572
252.4	0.158513	0.439008
252.3	0.158927	0.431618
252.2	0.159086	0.423428
252.1	0.158969	0.414463
252	0.158555	0.40475
251.9	0.157825	0.394353
251.8	0.156761	0.383339
251.7	0.155347	0.371769
251.6	0.15357	0.359689
251.5	0.151416	0.347137
251.4	0.148873	0.334134
251.3	0.145931	0.32072
251.2	0.142581	0.306961
251.1	0.138816	0.29294
251	0.134628	0.278729
250.9	0.130014	0.264377
250.8	0.12497	0.249921
250.7	0.119492	0.23538
250.6	0.11358	0.220773
250.5	0.107234	0.206109
250.4	0.100455	0.191405
250.3	0.093245	0.176688
250.2	0.085607	0.161964
250.1	0.077545	0.147248
250	0.069066	0.132558
249.9	0.060176	0.11791
249.8	0.050882	0.103351
249.7	0.041194	0.088912
249.6	0.031124	0.074626
249.5	0.020683	0.06051
249.4	0.009883	0.046545
249.3	-0.00126	0.032715
249.2	-0.01274	0.019012
249.1	-0.02452	0.00544
249	-0.03661	-0.00799
248.9	-0.04898	-0.02125
248.8	-0.06161	-0.03434
248.7	-0.07448	-0.04728
248.6	-0.08757	-0.06007
248.5	-0.10087	-0.07271
248.4	-0.11434	-0.0852
248.3	-0.12796	-0.09753
248.2	-0.14171	-0.10966
248.1	-0.15556	-0.1216
248	-0.16948	-0.13331
247.9	-0.18345	-0.1448
247.8	-0.19745	-0.15603
247.7	-0.21143	-0.16698
247.6	-0.22538	-0.1776
247.5	-0.23926	-0.18788
247.4	-0.25304	-0.19778
247.3	-0.26669	-0.20729
247.2	-0.28019	-0.2164
247.1	-0.29349	-0.22508
247	-0.30659	-0.23332
246.9	-0.31944	-0.24106
246.8	-0.33202	-0.24828
246.7	-0.34431	-0.25494
246.6	-0.35627	-0.26102
246.5	-0.36789	-0.2665
246.4	-0.37915	-0.27137
246.3	-0.39001	-0.27559
246.2	-0.40046	-0.27915
246.1	-0.4105	-0.28205
246	-0.42009	-0.28431
245.9	-0.42923	-0.28596
245.8	-0.43791	-0.28705
245.7	-0.44613	-0.28765
245.6	-0.45387	-0.28778
245.5	-0.46114	-0.2875
245.4	-0.46793	-0.28687
245.3	-0.47425	-0.28593
245.2	-0.48012	-0.28477
245.1	-0.48552	-0.28349
245	-0.49049	-0.28219
244.9	-0.49503	-0.281
244.8	-0.49917	-0.28003
244.7	-0.50292	-0.2794
244.6	-0.50631	-0.27923
244.5	-0.50936	-0.27965
244.4	-0.5121	-0.28075
244.3	-0.51456	-0.28264
244.2	-0.51677	-0.2854
244.1	-0.51877	-0.2891
244	-0.52059	-0.29382
243.9	-0.52227	-0.29962
243.8	-0.52385	-0.3066
243.7	-0.52537	-0.31483
243.6	-0.52686	-0.32435
243.5	-0.52836	-0.33517
243.4	-0.52992	-0.34729
243.3	-0.53158	-0.36067
243.2	-0.53338	-0.37528
243.1	-0.53536	-0.39108
243	-0.53757	-0.40805
242.9	-0.54003	-0.42614
242.8	-0.54279	-0.44532
242.7	-0.5459	-0.46553
242.6	-0.54939	-0.48668
242.5	-0.55329	-0.50867
242.4	-0.55764	-0.53139
242.3	-0.56248	-0.55475
242.2	-0.56782	-0.57866
242.1	-0.57371	-0.60297
242	-0.58016	-0.6276
241.9	-0.5872	-0.65246
241.8	-0.59484	-0.67749
241.7	-0.60311	-0.70263
241.6	-0.61201	-0.72781
241.5	-0.62156	-0.75299
241.4	-0.63175	-0.7781
241.3	-0.64259	-0.80308
241.2	-0.65406	-0.82786
241.1	-0.66618	-0.85243
241	-0.67891	-0.87678
240.9	-0.69225	-0.90091
240.8	-0.70617	-0.92485
240.7	-0.72065	-0.94863
240.6	-0.73565	-0.97222
240.5	-0.75114	-0.99562
240.4	-0.76709	-1.01882
240.3	-0.78343	-1.04184
240.2	-0.80013	-1.06466
240.1	-0.81713	-1.08732
240	-0.83437	-1.10986
239.9	-0.8518	-1.13229
239.8	-0.86935	-1.15461
239.7	-0.88696	-1.17683
239.6	-0.90457	-1.19896
239.5	-0.9221	-1.22098
239.4	-0.93948	-1.24289
239.3	-0.95666	-1.26466
239.2	-0.97355	-1.28625
239.1	-0.9901	-1.30768
239	-1.00623	-1.32894
238.9	-1.02189	-1.35006
238.8	-1.03701	-1.37103
238.7	-1.05154	-1.39186
238.6	-1.06542	-1.41249
238.5	-1.07859	-1.43287
238.4	-1.09101	-1.45297
238.3	-1.10263	-1.47274
238.2	-1.11341	-1.49215
238.1	-1.12332	-1.51124
238	-1.13233	-1.53003
237.9	-1.14041	-1.54855
237.8	-1.14754	-1.5668
237.7	-1.15371	-1.58484
237.6	-1.1589	-1.60269
237.5	-1.16312	-1.62038
237.4	-1.16635	-1.63792
237.3	-1.1686	-1.65536
237.2	-1.16987	-1.67274
237.1	-1.17018	-1.69014
237	-1.16954	-1.70766
236.9	-1.16797	-1.72538
236.8	-1.16547	-1.74337
236.7	-1.16208	-1.76173
236.6	-1.15781	-1.78051
236.5	-1.15268	-1.79974
236.4	-1.14672	-1.81945
236.3	-1.13994	-1.83965
236.2	-1.13238	-1.86041
236.1	-1.12405	-1.88178
236	-1.11498	-1.90381
235.9	-1.10519	-1.92651
235.8	-1.0947	-1.94992
235.7	-1.08354	-1.97406
235.6	-1.07173	-1.99892
235.5	-1.05928	-2.02445
235.4	-1.04622	-2.05063
235.3	-1.03257	-2.07738
235.2	-1.01834	-2.10462
235.1	-1.00355	-2.13227
235	-0.98822	-2.1602
234.9	-0.97237	-2.18835
234.8	-0.95601	-2.21663
234.7	-0.93916	-2.24495
234.6	-0.92183	-2.2732
234.5	-0.90403	-2.3012
234.4	-0.88579	-2.32885
234.3	-0.86712	-2.356
234.2	-0.84803	-2.38252
234.1	-0.82854	-2.40828
234	-0.80867	-2.43318
233.9	-0.78842	-2.45713
233.8	-0.76782	-2.48007
233.7	-0.74688	-2.50189
233.6	-0.72561	-2.52254
233.5	-0.70405	-2.54197
233.4	-0.68219	-2.56018
233.3	-0.66005	-2.57712
233.2	-0.63766	-2.59276
233.1	-0.61502	-2.60708
233	-0.59215	-2.62008
232.9	-0.56906	-2.63176
232.8	-0.54577	-2.64213
232.7	-0.5223	-2.65124
232.6	-0.49865	-2.65918
232.5	-0.47484	-2.66604
232.4	-0.45089	-2.6719
232.3	-0.42681	-2.67686
232.2	-0.40263	-2.68099
232.1	-0.37837	-2.68441
232	-0.35404	-2.68727
231.9	-0.32968	-2.68968
231.8	-0.30532	-2.69179
231.7	-0.28098	-2.69371
231.6	-0.25671	-2.6956
231.5	-0.23254	-2.69759
231.4	-0.20852	-2.69983
231.3	-0.18471	-2.70242
231.2	-0.16114	-2.70552
231.1	-0.13788	-2.70922
231	-0.115	-2.71362
230.9	-0.09257	-2.71878
230.8	-0.07065	-2.72481
230.7	-0.04932	-2.73179
230.6	-0.02867	-2.73983
230.5	-0.00878	-2.74899
230.4	0.010258	-2.7594
230.3	0.028354	-2.77113
230.2	0.04541	-2.7843
230.1	0.06133	-2.79895
230	0.076016	-2.81513
229.9	0.089368	-2.83286
229.8	0.101289	-2.8522
229.7	0.111683	-2.87316
229.6	0.120457	-2.89575
229.5	0.127519	-2.91993
229.4	0.132784	-2.94567
229.3	0.136171	-2.97296
229.2	0.137602	-3.00178
229.1	0.137007	-3.03207
229	0.134324	-3.06379
228.9	0.129496	-3.09689
228.8	0.122474	-3.1313
228.7	0.113216	-3.16694
228.6	0.101689	-3.20371
228.5	0.087868	-3.24157
228.4	0.071734	-3.28046
228.3	0.053276	-3.32032
228.2	0.032493	-3.36109
228.1	0.009386	-3.40268
228	-0.01603	-3.44503
227.9	-0.04375	-3.4881
227.8	-0.07374	-3.53184
227.7	-0.10598	-3.57616
227.6	-0.14043	-3.62101
227.5	-0.17707	-3.66635
227.4	-0.21584	-3.71216
227.3	-0.25671	-3.75839
227.2	-0.29963	-3.80502
227.1	-0.34456	-3.85205
227	-0.39145	-3.89949
226.9	-0.44026	-3.94737
226.8	-0.49094	-3.9957
226.7	-0.54344	-4.04446
226.6	-0.59773	-4.09365
226.5	-0.65377	-4.14329
226.4	-0.7115	-4.19337
226.3	-0.7709	-4.24389
226.2	-0.83194	-4.29486
226.1	-0.89457	-4.34632
226	-0.95879	-4.39829
225.9	-1.02455	-4.45074
225.8	-1.09184	-4.50368
225.7	-1.16065	-4.55712
225.6	-1.23095	-4.61106
225.5	-1.30273	-4.66549
225.4	-1.37599	-4.72035
225.3	-1.4507	-4.77557
225.2	-1.52688	-4.83111
225.1	-1.6045	-4.88693
225	-1.68359	-4.94295
224.9	-1.76413	-4.99909
224.8	-1.84613	-5.05528
224.7	-1.92959	-5.11147
224.6	-2.01454	-5.16763
224.5	-2.10097	-5.22368
224.4	-2.18891	-5.27958
224.3	-2.27836	-5.33527
224.2	-2.36934	-5.39074
224.1	-2.46187	-5.44597
224	-2.55596	-5.50095
223.9	-2.65165	-5.55569
223.8	-2.74895	-5.61024
223.7	-2.84788	-5.66464
223.6	-2.94846	-5.71887
223.5	-3.05072	-5.77294
223.4	-3.15468	-5.82687
223.3	-3.26036	-5.8807
223.2	-3.36779	-5.93445
223.1	-3.47699	-5.98816
223	-3.58798	-6.04186
222.9	-3.70078	-6.09564
222.8	-3.81543	-6.14957
222.7	-3.93193	-6.20371
222.6	-4.0503	-6.25813
222.5	-4.17057	-6.31292
222.4	-4.29276	-6.36813
222.3	-4.41686	-6.42383
222.2	-4.5429	-6.48003
222.1	-4.67089	-6.53675
222	-4.80084	-6.59403
221.9	-4.93275	-6.65189
221.8	-5.06662	-6.71038
221.7	-5.20245	-6.76952
221.6	-5.34025	-6.82931
221.5	-5.48001	-6.88978
221.4	-5.62172	-6.95094
221.3	-5.76538	-7.01279
221.2	-5.91097	-7.07529
221.1	-6.05847	-7.13852
221	-6.20788	-7.20257
220.9	-6.35916	-7.26749
220.8	-6.51231	-7.33332
220.7	-6.66729	-7.40012
220.6	-6.82408	-7.46794
220.5	-6.98264	-7.53684
220.4	-7.14296	-7.60689
220.3	-7.30498	-7.67812
220.2	-7.46869	-7.75062
220.1	-7.63403	-7.82449
220	-7.80096	-7.8998
219.9	-7.96945	-7.97667
219.8	-8.13944	-8.05522
219.7	-8.3109	-8.13556
219.6	-8.48376	-8.21781
219.5	-8.65797	-8.30203
219.4	-8.83348	-8.38829
219.3	-9.01023	-8.47665
219.2	-9.18816	-8.56714
219.1	-9.36721	-8.65982
219	-9.5473	-8.75473
218.9	-9.72837	-8.85184
218.8	-9.91035	-8.95118
218.7	-10.0932	-9.05276
218.6	-10.2767	-9.15647
218.5	-10.461	-9.26218
218.4	-10.6458	-9.36977
218.3	-10.8312	-9.47916
218.2	-11.017	-9.59024
218.1	-11.2032	-9.70286
218	-11.3896	-9.81688
217.9	-11.5762	-9.93214
217.8	-11.7629	-10.0485
217.7	-11.9497	-10.1657
217.6	-12.1363	-10.2836
217.5	-12.3228	-10.4019
217.4	-12.509	-10.5206
217.3	-12.6949	-10.6392
217.2	-12.8804	-10.7577
217.1	-13.0654	-10.8758
217	-13.2498	-10.9935
216.9	-13.4335	-11.1105
216.8	-13.6165	-11.2267
216.7	-13.7988	-11.3421
216.6	-13.9801	-11.4563
216.5	-14.1605	-11.5694
216.4	-14.3399	-11.681
216.3	-14.5182	-11.7912
216.2	-14.6954	-11.8998
216.1	-14.8714	-12.0069
216	-15.0462	-12.1124
215.9	-15.2198	-12.2163
215.8	-15.392	-12.3186
215.7	-15.563	-12.4193
215.6	-15.7326	-12.5183
215.5	-15.9008	-12.6156
215.4	-16.0677	-12.7111
215.3	-16.2331	-12.805
215.2	-16.3972	-12.8973
215.1	-16.5598	-12.988
215	-16.721	-13.0773
214.9	-16.8808	-13.1651
214.8	-17.0393	-13.2515
214.7	-17.1963	-13.3366
214.6	-17.352	-13.4204
214.5	-17.5063	-13.503
214.4	-17.6592	-13.5844
214.3	-17.8109	-13.6646
214.2	-17.9612	-13.7438
214.1	-18.1103	-13.8221
214	-18.2581	-13.8996
213.9	-18.4046	-13.9765
213.8	-18.5499	-14.0529
213.7	-18.6939	-14.1289
213.6	-18.8368	-14.2046
213.5	-18.9784	-14.2801
213.4	-19.1188	-14.3554
213.3	-19.2579	-14.4308
213.2	-19.3958	-14.5064
213.1	-19.5324	-14.5824
213	-19.6678	-14.659
212.9	-19.8018	-14.7364
212.8	-19.9345	-14.8147
212.7	-20.0658	-14.8942
212.6	-20.1957	-14.9748
212.5	-20.324	-15.0568
212.4	-20.4508	-15.1403
212.3	-20.576	-15.2254
212.2	-20.6996	-15.3121
212.1	-20.8214	-15.4006
212	-20.9414	-15.491
211.9	-21.0595	-15.5834
211.8	-21.1758	-15.6777
211.7	-21.29	-15.7741
211.6	-21.4022	-15.8726
211.5	-21.5123	-15.9731
211.4	-21.6202	-16.0755
211.3	-21.7259	-16.1797
211.2	-21.8294	-16.2858
211.1	-21.9306	-16.3935
211	-22.0295	-16.503
210.9	-22.1261	-16.6141
210.8	-22.2203	-16.7266
210.7	-22.3122	-16.8406
210.6	-22.4017	-16.956
210.5	-22.489	-17.0728
210.4	-22.5739	-17.191
210.3	-22.6566	-17.3104
210.2	-22.7371	-17.4311
210.1	-22.8154	-17.5529
210	-22.8916	-17.6759
209.9	-22.9658	-17.7999
209.8	-23.038	-17.9251
209.7	-23.1082	-18.0514
209.6	-23.1766	-18.1788
209.5	-23.2432	-18.3074
209.4	-23.3081	-18.4372
209.3	-23.3713	-18.5682
209.2	-23.433	-18.7005
209.1	-23.493	-18.8342
209	-23.5516	-18.9693
208.9	-23.6086	-19.1059
208.8	-23.6643	-19.2441
208.7	-23.7185	-19.3841
208.6	-23.7713	-19.526
208.5	-23.8226	-19.67
208.4	-23.8725	-19.8159
208.3	-23.921	-19.9639
208.2	-23.968	-20.1139
208.1	-24.0134	-20.2657
208	-24.0571	-20.4191
207.9	-24.0992	-20.574
207.8	-24.1394	-20.7302
207.7	-24.1778	-20.8876
207.6	-24.214	-21.0461
207.5	-24.2481	-21.2054
207.4	-24.2798	-21.3653
207.3	-24.3091	-21.5256
207.2	-24.3356	-21.6859
207.1	-24.3593	-21.8461
207	-24.38	-22.0059
206.9	-24.3974	-22.1651
206.8	-24.4114	-22.3234
206.7	-24.4217	-22.4805
206.6	-24.4282	-22.636
206.5	-24.4305	-22.79
206.4	-24.4286	-22.942
206.3	-24.4221	-23.0917
206.2	-24.4108	-23.2388
206.1	-24.3946	-23.3831
206	-24.3731	-23.5244
205.9	-24.3463	-23.6627
205.8	-24.3138	-23.7978
205.7	-24.2755	-23.9298
205.6	-24.2311	-24.0586
205.5	-24.1807	-24.1842
205.4	-24.1239	-24.3064
205.3	-24.0606	-24.4253
205.2	-23.9908	-24.5406
205.1	-23.9144	-24.6523
205	-23.8313	-24.7606
204.9	-23.7414	-24.8655
204.8	-23.6448	-24.9672
204.7	-23.5415	-25.0655
204.6	-23.4316	-25.1605
204.5	-23.3152	-25.2521
204.4	-23.1924	-25.3401
204.3	-23.0635	-25.4246
204.2	-22.9286	-25.5056
204.1	-22.788	-25.5829
204	-22.642	-25.6564
203.9	-22.4909	-25.7263
203.8	-22.3352	-25.7926
203.7	-22.1752	-25.8554
203.6	-22.0114	-25.9147
203.5	-21.8442	-25.9703
203.4	-21.6742	-26.022
203.3	-21.5017	-26.0697
203.2	-21.3274	-26.1129
203.1	-21.1518	-26.1516
203	-20.9753	-26.186
202.9	-20.7986	-26.2159
202.8	-20.622	-26.2413
202.7	-20.4462	-26.2624
202.6	-20.2714	-26.2792
202.5	-20.0983	-26.2916
202.4	-19.9272	-26.2996
202.3	-19.7583	-26.3031
202.2	-19.5921	-26.3022
202.1	-19.4288	-26.2972
202	-19.2686	-26.2888
201.9	-19.1115	-26.2773
201.8	-18.9577	-26.2631
201.7	-18.8071	-26.2466
201.6	-18.6596	-26.2281
201.5	-18.5151	-26.208
201.4	-18.3735	-26.1862
201.3	-18.2343	-26.1626
201.2	-18.0972	-26.1369
201.1	-17.9619	-26.1088
201	-17.8278	-26.0782
200.9	-17.6944	-26.0452
200.8	-17.5613	-26.0094
200.7	-17.4277	-25.9707
200.6	-17.2931	-25.9288
200.5	-17.1568	-25.8828
200.4	-17.0181	-25.8324
200.3	-16.8764	-25.777
200.2	-16.731	-25.7158
200.1	-16.5813	-25.6483
200	-16.4266	-25.5736
199.9	-16.2664	-25.4912
199.8	-16.1001	-25.4004
199.7	-15.9271	-25.3004
199.6	-15.747	-25.1901
199.5	-15.5594	-25.0681
199.4	-15.3639	-24.9327
199.3	-15.1603	-24.7831
199.2	-14.9484	-24.618
199.1	-14.728	-24.4363
199	-14.4993	-24.2374
198.9	-14.2621	-24.0209
198.8	-14.0168	-23.7869
198.7	-13.7634	-23.5355
198.6	-13.5023	-23.2675
198.5	-13.2339	-22.983
198.4	-12.9587	-22.6818
198.3	-12.6771	-22.3646
198.2	-12.3899	-22.032
198.1	-12.0977	-21.6849
198	-11.8013	-21.3248
197.9	-11.5015	-20.9528
197.8	-11.1991	-20.57
197.7	-10.895	-20.1775
197.6	-10.59	-19.7766
197.5	-10.2853	-19.3685
197.4	-9.98159	-18.9541
197.3	-9.67995	-18.5348
197.2	-9.38132	-18.1121
197.1	-9.08665	-17.6876
197	-8.79688	-17.2635
196.9	-8.51293	-16.8417
196.8	-8.23568	-16.424
196.7	-7.96596	-16.0121
196.6	-7.70454	-15.6074
196.5	-7.45217	-15.211
196.4	-7.20949	-14.8236
196.3	-6.97713	-14.4456
196.2	-6.75561	-14.0774
196.1	-6.5454	-13.7188
196	-6.34688	-13.3703
195.9	-6.16036	-13.0327
195.8	-5.98607	-12.7059
195.7	-5.82415	-12.39
195.6	-5.67464	-12.0848
195.5	-5.53751	-11.7896
195.4	-5.41266	-11.5047
195.3	-5.29991	-11.2302
195.2	-5.19904	-10.9665
195.1	-5.10974	-10.7142
195	-5.03166	-10.4736
194.9	-4.9644	-10.2455
194.8	-4.90754	-10.0305
194.7	-4.86058	-9.82812
194.6	-4.82302	-9.63832
194.5	-4.79432	-9.46064
194.4	-4.77395	-9.29475
194.3	-4.76135	-9.13995
194.2	-4.75598	-8.99617
194.1	-4.75731	-8.86342
194	-4.76482	-8.74168
193.9	-4.77803	-8.6307
193.8	-4.79645	-8.53055
193.7	-4.81966	-8.44123
193.6	-4.84724	-8.36289
193.5	-4.87883	-8.2957
193.4	-4.91406	-8.23955
193.3	-4.95264	-8.19487
193.2	-4.9943	-8.16164
193.1	-5.03882	-8.13968
193	-5.086	-8.12893
192.9	-5.13572	-8.12848
192.8	-5.18784	-8.13694
192.7	-5.24228	-8.15298
192.6	-5.29896	-8.17504
192.5	-5.35783	-8.20151
192.4	-5.41885	-8.23071
192.3	-5.48184	-8.26114
192.2	-5.54664	-8.29235
192.1	-5.6131	-8.32332
192	-5.68107	-8.35338
191.9	-5.7504	-8.38175
191.8	-5.82093	-8.40821
191.7	-5.8925	-8.43202
191.6	-5.96491	-8.45239
191.5	-6.03797	-8.46893
191.4	-6.11147	-8.48165
191.3	-6.18518	-8.49038
191.2	-6.25885	-8.49496
191.1	-6.33017	-8.49753
191	-6.39905	-8.49767
190.9	-6.46541	-8.49508
190.8	-6.52914	-8.48931
190.7	-6.59014	-8.48015
190.6	-6.64831	-8.46759
190.5	-6.70353	-8.45165
190.4	-6.75569	-8.4327
190.3	-6.80468	-8.41147
190.2	-6.85039	-8.38856
190.1	-6.89273	-8.36465
190	-6.93159	-8.34044

## Sheet: Fig. 1F
% inhibition
WT	C57D/C146D	C57A/C146A
97.0143	8.76593	68.2934
97.1091	13.6758	83.817
95.6699	45.7797	70.2447
95.7045	47.0875	67.3934
96.0443	6.83248	71.9419
95.3718	16.4764	72.7769

## Sheet: Fig. 2B
% of cells with SOD1 aggregation
not chelated		Cu2+ chelated		Zn2+ chelated
WT	C57D/C146D	WT	C57D/C146D	WT	C57D/C146D
28.5714	33.3333	33.3333	42.8571	50	66.6667
16.6667	42.8571	50	60	44.4444	50
16.6667	50	33.3333	42.8571	40	40
20	25	28.5714	28.5714	66.6667	71.4286
25	50	37.5	42.8571	37.5	42.8571
28.5714	42.8571	42.8571	33.3333	42.8571	42.8571
14.2857	20	40	33.3333	37.5	75

## Sheet: Fig. 4A
A-i, no DTT																				A-ii, 50 mM DTT																				A-iii, 100 mM DTT
Time (h)	C57D/C146D						C57A/C146A						WT							Time (h)	C57D/C146D						C57A/C146A						WT							Time (h)	C57D/C146D						C57A/C146A
0	1.387	1.35	1.35	1.369	1.391	1.339	1.335	1.326	1.313	1.326	1.318	1.329	1.378	1.373	1.411	1.367	1.469	1.419		0	1.399	1.426	1.381	1.366	1.396	1.425	1.371	1.354	1.422	1.363	1.418	1.408	1.386	1.404	1.417	1.4	1.441	1.432		0	1.461	1.476	1.408	1.411	1.46	1.515	1.434	1.471	1.428
0.249944	1.188	1.226	1.221	1.242	1.231	1.265	1.216	1.168	1.204	1.276	1.19	1.218	1.234	1.242	1.263	1.226	1.232	1.21		0.249944	1.235	1.328	1.247	1.262	1.234	1.321	1.229	1.249	1.232	1.248	1.291	1.251	1.256	1.229	1.244	1.221	1.234	1.223		0.249944	1.306	1.336	1.262	1.293	1.317	1.309	1.269	1.339	1.247
0.499944	1.213	1.21	1.282	1.248	1.225	1.269	1.21	1.207	1.209	1.263	1.214	1.2	1.188	1.218	1.271	1.309	1.249	1.265		0.499944	1.188	1.262	1.226	1.227	1.262	1.285	1.214	1.266	1.211	1.232	1.217	1.247	1.22	1.25	1.244	1.234	1.236	1.263		0.499944	1.264	1.268	1.237	1.253	1.35	1.281	1.234	1.347	1.238
0.749944	1.216	1.225	1.213	1.232	1.233	1.27	1.205	1.253	1.235	1.221	1.205	1.234	1.237	1.298	1.243	1.225	1.249	1.247		0.749944	1.281	1.309	1.258	1.29	1.295	1.26	1.206	1.223	1.224	1.229	1.239	1.27	1.223	1.229	1.209	1.222	1.274	1.236		0.749944	1.264	1.225	1.291	1.298	1.309	1.332	1.261	1.289	1.274
0.999944	1.235	1.205	1.21	1.251	1.227	1.239	1.196	1.201	1.209	1.251	1.194	1.247	1.207	1.281	1.23	1.235	1.245	1.269		0.999944	1.238	1.281	1.244	1.206	1.261	1.318	1.204	1.193	1.26	1.197	1.235	1.243	1.242	1.231	1.242	1.239	1.228	1.276		0.999944	1.25	1.307	1.288	1.235	1.301	1.349	1.214	1.329	1.249
1.24994	1.214	1.244	1.234	1.25	1.25	1.308	1.225	1.231	1.223	1.297	1.241	1.232	1.237	1.257	1.228	1.243	1.274	1.254		1.24994	1.262	1.281	1.253	1.245	1.285	1.285	1.22	1.211	1.285	1.203	1.238	1.246	1.243	1.247	1.232	1.199	1.263	1.199		1.24994	1.252	1.269	1.256	1.254	1.285	1.32	1.248	1.355	1.234
1.49994	1.203	1.219	1.205	1.26	1.263	1.284	1.217	1.192	1.222	1.256	1.183	1.227	1.244	1.291	1.251	1.237	1.287	1.334		1.49994	1.285	1.274	1.236	1.254	1.254	1.26	1.233	1.236	1.257	1.255	1.251	1.294	1.234	1.242	1.235	1.212	1.268	1.261		1.49994	1.229	1.268	1.287	1.299	1.269	1.332	1.226	1.365	1.216
1.74994	1.21	1.225	1.255	1.212	1.236	1.303	1.19	1.235	1.217	1.26	1.204	1.247	1.226	1.291	1.237	1.242	1.313	1.262		1.74994	1.241	1.26	1.214	1.249	1.251	1.301	1.237	1.221	1.261	1.268	1.247	1.274	1.216	1.238	1.247	1.193	1.235	1.295		1.74994	1.293	1.302	1.269	1.279	1.327	1.317	1.273	1.344	1.224
1.99994	1.234	1.178	1.233	1.252	1.241	1.33	1.228	1.201	1.261	1.28	1.226	1.225	1.24	1.27	1.264	1.251	1.231	1.262		1.99994	1.259	1.347	1.261	1.249	1.327	1.295	1.243	1.216	1.25	1.249	1.28	1.271	1.212	1.224	1.249	1.272	1.227	1.269		1.99994	1.268	1.253	1.309	1.269	1.347	1.34	1.28	1.344	1.219
2.24994	1.205	1.242	1.245	1.241	1.274	1.292	1.267	1.219	1.238	1.279	1.194	1.248	1.191	1.294	1.262	1.234	1.255	1.23		2.24994	1.26	1.268	1.277	1.245	1.269	1.28	1.249	1.272	1.254	1.238	1.244	1.24	1.221	1.23	1.191	1.218	1.273	1.269		2.24994	1.245	1.253	1.278	1.268	1.263	1.337	1.247	1.335	1.242
2.49994	1.233	1.229	1.195	1.234	1.264	1.313	1.208	1.188	1.227	1.327	1.192	1.258	1.171	1.271	1.226	1.243	1.224	1.274		2.49994	1.239	1.264	1.248	1.237	1.254	1.299	1.249	1.256	1.255	1.268	1.294	1.235	1.236	1.225	1.246	1.199	1.249	1.257		2.49994	1.279	1.268	1.319	1.196	1.273	1.306	1.251	1.344	1.25
2.74994	1.267	1.233	1.249	1.238	1.254	1.297	1.258	1.206	1.229	1.25	1.191	1.26	1.215	1.262	1.223	1.224	1.276	1.249		2.74994	1.245	1.29	1.249	1.255	1.291	1.321	1.247	1.242	1.227	1.238	1.24	1.302	1.227	1.226	1.179	1.205	1.27	1.225		2.74994	1.243	1.272	1.31	1.321	1.279	1.326	1.271	1.324	1.233
2.99994	1.239	1.258	1.25	1.251	1.241	1.295	1.238	1.255	1.232	1.211	1.209	1.231	1.215	1.286	1.227	1.212	1.269	1.235		2.99994	1.249	1.27	1.247	1.283	1.23	1.274	1.229	1.236	1.232	1.201	1.257	1.272	1.214	1.233	1.243	1.17	1.25	1.288		2.99994	1.275	1.332	1.275	1.271	1.32	1.321	1.224	1.327	1.229
3.24994	1.259	1.22	1.231	1.239	1.26	1.26	1.237	1.249	1.247	1.279	1.195	1.229	1.211	1.264	1.253	1.248	1.286	1.265		3.24994	1.23	1.264	1.253	1.228	1.272	1.27	1.192	1.242	1.287	1.256	1.262	1.236	1.22	1.242	1.199	1.265	1.222	1.236		3.24994	1.283	1.292	1.286	1.265	1.294	1.351	1.224	1.355	1.265
3.49994	1.206	1.24	1.282	1.252	1.236	1.258	1.247	1.202	1.248	1.259	1.207	1.246	1.257	1.279	1.238	1.212	1.24	1.259		3.49994	1.238	1.238	1.266	1.251	1.293	1.35	1.192	1.254	1.255	1.268	1.241	1.237	1.206	1.214	1.232	1.248	1.252	1.208		3.49994	1.242	1.27	1.284	1.251	1.288	1.354	1.247	1.325	1.245
3.74994	1.184	1.217	1.252	1.277	1.236	1.243	1.247	1.207	1.234	1.239	1.221	1.241	1.235	1.28	1.23	1.247	1.236	1.273		3.74994	1.252	1.305	1.232	1.265	1.269	1.288	1.249	1.21	1.254	1.249	1.279	1.22	1.226	1.25	1.219	1.263	1.282	1.242		3.74994	1.288	1.274	1.309	1.322	1.338	1.338	1.25	1.372	1.246
3.99994	1.237	1.267	1.217	1.257	1.247	1.272	1.233	1.21	1.223	1.311	1.232	1.227	1.233	1.265	1.282	1.227	1.233	1.283		3.99994	1.259	1.336	1.255	1.228	1.246	1.267	1.251	1.293	1.246	1.239	1.237	1.258	1.224	1.235	1.235	1.225	1.241	1.22		3.99994	1.288	1.283	1.299	1.303	1.292	1.346	1.228	1.362	1.213
4.24994	1.23	1.221	1.239	1.259	1.236	1.292	1.241	1.237	1.21	1.286	1.196	1.264	1.233	1.269	1.242	1.248	1.224	1.244		4.24994	1.23	1.258	1.267	1.257	1.289	1.329	1.234	1.228	1.27	1.219	1.23	1.273	1.204	1.245	1.192	1.238	1.222	1.272		4.24994	1.292	1.275	1.263	1.256	1.294	1.378	1.257	1.34	1.255
4.49994	1.209	1.244	1.263	1.224	1.31	1.328	1.186	1.204	1.232	1.3	1.194	1.26	1.196	1.27	1.267	1.261	1.291	1.285		4.49994	1.247	1.256	1.273	1.259	1.257	1.302	1.235	1.227	1.233	1.282	1.245	1.27	1.205	1.193	1.226	1.219	1.268	1.236		4.49994	1.263	1.284	1.291	1.264	1.28	1.348	1.249	1.328	1.219
4.74994	1.208	1.226	1.226	1.287	1.276	1.31	1.237	1.229	1.214	1.255	1.251	1.252	1.26	1.28	1.212	1.274	1.277	1.262		4.74994	1.263	1.277	1.245	1.246	1.261	1.262	1.204	1.223	1.256	1.263	1.246	1.288	1.243	1.222	1.192	1.22	1.257	1.225		4.74994	1.253	1.264	1.301	1.257	1.301	1.342	1.274	1.331	1.234
4.99994	1.162	1.245	1.241	1.271	1.238	1.313	1.224	1.21	1.226	1.263	1.23	1.251	1.216	1.249	1.267	1.242	1.286	1.246		4.99994	1.238	1.244	1.235	1.228	1.295	1.268	1.173	1.225	1.244	1.214	1.211	1.296	1.193	1.188	1.216	1.198	1.238	1.262		4.99994	1.258	1.274	1.311	1.269	1.321	1.3	1.238	1.34	1.236
5.24994	1.206	1.221	1.273	1.286	1.253	1.319	1.23	1.268	1.242	1.296	1.231	1.218	1.209	1.28	1.217	1.225	1.251	1.235		5.24994	1.231	1.249	1.259	1.259	1.289	1.297	1.197	1.244	1.241	1.246	1.26	1.276	1.219	1.228	1.225	1.233	1.239	1.255		5.24994	1.269	1.261	1.298	1.274	1.318	1.372	1.27	1.361	1.256
5.49994	1.244	1.239	1.232	1.253	1.245	1.326	1.212	1.248	1.237	1.291	1.237	1.25	1.213	1.229	1.214	1.228	1.245	1.252		5.49994	1.211	1.231	1.267	1.308	1.245	1.298	1.229	1.24	1.228	1.26	1.229	1.238	1.199	1.216	1.227	1.24	1.244	1.22		5.49994	1.241	1.276	1.327	1.272	1.291	1.343	1.245	1.292	1.238
5.74994	1.261	1.208	1.276	1.267	1.282	1.278	1.212	1.18	1.226	1.321	1.214	1.21	1.208	1.23	1.24	1.308	1.282	1.247		5.74994	1.274	1.254	1.263	1.27	1.229	1.282	1.204	1.244	1.235	1.255	1.292	1.266	1.245	1.238	1.212	1.203	1.212	1.236		5.74994	1.245	1.272	1.288	1.31	1.311	1.347	1.297	1.307	1.253
5.99994	1.247	1.232	1.242	1.276	1.248	1.27	1.2	1.228	1.242	1.291	1.206	1.239	1.213	1.249	1.229	1.249	1.241	1.228		5.99994	1.249	1.315	1.222	1.272	1.3	1.298	1.191	1.258	1.238	1.244	1.234	1.244	1.207	1.179	1.16	1.225	1.25	1.217		5.99994	1.274	1.271	1.275	1.283	1.287	1.351	1.271	1.342	1.256
6.24994	1.229	1.252	1.284	1.269	1.278	1.304	1.248	1.199	1.212	1.251	1.219	1.236	1.179	1.273	1.244	1.208	1.225	1.253		6.24994	1.286	1.274	1.232	1.236	1.293	1.272	1.221	1.223	1.243	1.249	1.226	1.3	1.208	1.236	1.213	1.229	1.261	1.226		6.24994	1.275	1.288	1.277	1.305	1.312	1.33	1.268	1.346	1.257
6.49994	1.195	1.256	1.232	1.243	1.249	1.266	1.215	1.254	1.211	1.294	1.223	1.22	1.218	1.261	1.229	1.233	1.223	1.214		6.49994	1.256	1.269	1.236	1.244	1.259	1.296	1.219	1.253	1.243	1.251	1.256	1.247	1.197	1.231	1.214	1.21	1.237	1.22		6.49994	1.275	1.275	1.301	1.293	1.282	1.343	1.221	1.35	1.246
6.74994	1.234	1.239	1.26	1.266	1.248	1.302	1.191	1.211	1.255	1.279	1.2	1.274	1.211	1.295	1.22	1.218	1.247	1.209		6.74994	1.198	1.296	1.251	1.28	1.277	1.275	1.233	1.255	1.204	1.231	1.245	1.265	1.219	1.211	1.19	1.242	1.245	1.241		6.74994	1.267	1.29	1.251	1.263	1.316	1.374	1.252	1.352	1.261
6.99994	1.225	1.228	1.239	1.241	1.215	1.287	1.212	1.216	1.245	1.305	1.225	1.277	1.18	1.281	1.245	1.208	1.26	1.234		6.99994	1.254	1.214	1.277	1.249	1.268	1.329	1.247	1.224	1.241	1.257	1.241	1.245	1.208	1.254	1.221	1.203	1.253	1.208		6.99994	1.251	1.289	1.297	1.265	1.308	1.324	1.231	1.309	1.224
7.24994	1.214	1.202	1.242	1.259	1.224	1.31	1.208	1.225	1.236	1.258	1.193	1.275	1.244	1.246	1.193	1.208	1.253	1.27		7.24994	1.225	1.304	1.268	1.271	1.309	1.296	1.232	1.238	1.224	1.237	1.281	1.267	1.203	1.221	1.243	1.22	1.248	1.223		7.24994	1.28	1.239	1.261	1.269	1.338	1.31	1.243	1.354	1.242
7.49994	1.191	1.233	1.259	1.237	1.273	1.292	1.232	1.248	1.22	1.263	1.226	1.262	1.188	1.261	1.231	1.185	1.248	1.269		7.49994	1.248	1.299	1.249	1.246	1.245	1.295	1.221	1.213	1.263	1.27	1.271	1.3	1.22	1.228	1.213	1.2	1.196	1.231		7.49994	1.252	1.289	1.31	1.308	1.324	1.336	1.234	1.358	1.244
7.74994	1.219	1.221	1.253	1.292	1.232	1.279	1.226	1.19	1.2	1.273	1.223	1.28	1.198	1.24	1.249	1.239	1.245	1.243		7.74994	1.221	1.272	1.261	1.304	1.256	1.331	1.223	1.242	1.246	1.229	1.263	1.226	1.24	1.224	1.24	1.217	1.207	1.249		7.74994	1.3	1.261	1.295	1.267	1.331	1.335	1.282	1.357	1.225
7.99994	1.267	1.252	1.264	1.199	1.216	1.292	1.266	1.199	1.203	1.297	1.195	1.265	1.196	1.223	1.244	1.219	1.217	1.228		7.99994	1.233	1.249	1.242	1.254	1.311	1.293	1.214	1.226	1.233	1.253	1.264	1.267	1.201	1.205	1.229	1.193	1.252	1.231		7.99994	1.301	1.247	1.296	1.286	1.316	1.365	1.216	1.37	1.207
8.24994	1.218	1.248	1.241	1.259	1.252	1.303	1.213	1.211	1.206	1.308	1.225	1.259	1.188	1.254	1.218	1.215	1.236	1.211		8.24994	1.268	1.254	1.26	1.255	1.265	1.271	1.188	1.244	1.246	1.245	1.263	1.249	1.199	1.182	1.194	1.221	1.241	1.214		8.24994	1.248	1.279	1.313	1.252	1.324	1.315	1.239	1.384	1.239
8.49994	1.181	1.221	1.235	1.243	1.214	1.296	1.192	1.24	1.254	1.265	1.18	1.249	1.182	1.225	1.226	1.223	1.247	1.256		8.49994	1.222	1.252	1.266	1.297	1.244	1.274	1.177	1.232	1.241	1.259	1.259	1.269	1.165	1.211	1.241	1.222	1.223	1.251		8.49994	1.247	1.286	1.299	1.274	1.306	1.309	1.266	1.311	1.246
8.74994	1.222	1.201	1.237	1.282	1.279	1.256	1.241	1.225	1.206	1.25	1.237	1.26	1.18	1.24	1.218	1.202	1.236	1.237		8.74994	1.273	1.263	1.228	1.291	1.293	1.303	1.204	1.229	1.267	1.261	1.271	1.326	1.23	1.22	1.24	1.23	1.235	1.211		8.74994	1.271	1.246	1.234	1.278	1.317	1.374	1.218	1.403	1.207
8.99994	1.25	1.24	1.247	1.25	1.264	1.23	1.244	1.196	1.26	1.269	1.212	1.292	1.224	1.279	1.238	1.231	1.229	1.261		8.99994	1.287	1.31	1.252	1.284	1.282	1.291	1.216	1.238	1.25	1.208	1.249	1.244	1.219	1.208	1.238	1.194	1.251	1.241		8.99994	1.271	1.27	1.319	1.318	1.281	1.333	1.269	1.344	1.232
9.24994	1.219	1.251	1.281	1.217	1.249	1.36	1.208	1.208	1.225	1.283	1.225	1.273	1.189	1.2	1.243	1.219	1.238	1.246		9.24994	1.269	1.238	1.271	1.281	1.302	1.271	1.228	1.191	1.237	1.203	1.269	1.257	1.173	1.208	1.23	1.209	1.277	1.197		9.24994	1.263	1.239	1.277	1.296	1.331	1.323	1.237	1.37	1.204
9.49994	1.207	1.199	1.261	1.263	1.219	1.293	1.245	1.24	1.27	1.293	1.248	1.273	1.237	1.223	1.268	1.234	1.253	1.248		9.49994	1.2	1.303	1.234	1.23	1.25	1.289	1.21	1.251	1.247	1.254	1.248	1.263	1.221	1.26	1.222	1.226	1.226	1.254		9.49994	1.293	1.27	1.282	1.259	1.281	1.326	1.277	1.336	1.251
9.74994	1.205	1.243	1.268	1.24	1.237	1.333	1.185	1.232	1.285	1.296	1.222	1.222	1.25	1.207	1.219	1.234	1.244	1.242		9.74994	1.202	1.25	1.249	1.271	1.269	1.28	1.251	1.191	1.231	1.247	1.268	1.25	1.198	1.24	1.23	1.179	1.26	1.242		9.74994	1.307	1.284	1.314	1.28	1.282	1.312	1.25	1.313	1.243
9.99994	1.233	1.249	1.235	1.28	1.275	1.31	1.18	1.197	1.235	1.309	1.17	1.271	1.202	1.245	1.248	1.265	1.198	1.227		9.99994	1.247	1.299	1.252	1.232	1.266	1.269	1.268	1.221	1.231	1.228	1.303	1.286	1.193	1.228	1.173	1.229	1.261	1.222		9.99994	1.281	1.247	1.322	1.309	1.289	1.364	1.235	1.328	1.243
10.2499	1.246	1.205	1.275	1.288	1.247	1.31	1.208	1.225	1.227	1.307	1.216	1.232	1.198	1.259	1.196	1.206	1.284	1.227		10.2499	1.23	1.276	1.233	1.254	1.302	1.32	1.215	1.255	1.228	1.212	1.265	1.233	1.187	1.222	1.231	1.204	1.223	1.235		10.2499	1.302	1.291	1.303	1.288	1.284	1.335	1.232	1.363	1.224
10.4999	1.241	1.233	1.279	1.245	1.279	1.303	1.219	1.265	1.222	1.243	1.217	1.283	1.198	1.222	1.249	1.187	1.23	1.227		10.4999	1.289	1.292	1.257	1.274	1.291	1.312	1.204	1.198	1.245	1.235	1.285	1.297	1.213	1.153	1.232	1.255	1.219	1.212		10.4999	1.308	1.284	1.303	1.248	1.281	1.361	1.275	1.359	1.265
10.7499	1.224	1.208	1.233	1.248	1.229	1.302	1.196	1.192	1.256	1.282	1.255	1.301	1.226	1.219	1.184	1.221	1.268	1.231		10.7499	1.242	1.262	1.225	1.261	1.287	1.297	1.2	1.222	1.241	1.257	1.253	1.253	1.197	1.154	1.218	1.232	1.251	1.238		10.7499	1.281	1.32	1.278	1.295	1.307	1.308	1.265	1.358	1.225
10.9999	1.225	1.262	1.271	1.231	1.271	1.297	1.203	1.243	1.257	1.31	1.228	1.254	1.202	1.217	1.269	1.225	1.252	1.211		10.9999	1.279	1.338	1.265	1.234	1.272	1.318	1.166	1.233	1.261	1.309	1.257	1.315	1.189	1.187	1.251	1.177	1.244	1.198		10.9999	1.242	1.285	1.317	1.272	1.285	1.357	1.256	1.293	1.216
11.2499	1.272	1.225	1.254	1.296	1.268	1.265	1.242	1.23	1.18	1.289	1.224	1.265	1.217	1.221	1.257	1.223	1.205	1.195		11.2499	1.259	1.217	1.258	1.288	1.268	1.311	1.245	1.246	1.236	1.226	1.229	1.261	1.228	1.184	1.242	1.207	1.271	1.229		11.2499	1.278	1.273	1.287	1.242	1.276	1.353	1.298	1.355	1.231
11.4999	1.22	1.242	1.256	1.213	1.257	1.26	1.194	1.219	1.261	1.247	1.232	1.236	1.2	1.202	1.233	1.237	1.226	1.262		11.4999	1.251	1.34	1.232	1.263	1.292	1.311	1.192	1.217	1.242	1.251	1.251	1.274	1.177	1.222	1.203	1.197	1.24	1.177		11.4999	1.275	1.264	1.273	1.283	1.309	1.35	1.202	1.338	1.294
11.7499	1.253	1.211	1.241	1.275	1.267	1.314	1.246	1.207	1.255	1.266	1.214	1.238	1.19	1.293	1.221	1.232	1.256	1.244		11.7499	1.248	1.275	1.237	1.246	1.281	1.279	1.23	1.237	1.263	1.234	1.237	1.241	1.211	1.194	1.212	1.238	1.236	1.232		11.7499	1.293	1.276	1.305	1.311	1.31	1.366	1.237	1.353	1.199
11.9999	1.248	1.224	1.268	1.254	1.237	1.319	1.195	1.225	1.228	1.258	1.203	1.262	1.201	1.264	1.215	1.245	1.257	1.232		11.9999	1.209	1.256	1.273	1.265	1.304	1.276	1.244	1.238	1.269	1.23	1.265	1.295	1.153	1.198	1.222	1.198	1.25	1.252		11.9999	1.221	1.238	1.312	1.295	1.298	1.306	1.222	1.299	1.27
12.2499	1.271	1.225	1.244	1.251	1.242	1.286	1.265	1.219	1.229	1.299	1.206	1.237	1.199	1.24	1.254	1.196	1.245	1.249		12.2499	1.256	1.276	1.216	1.272	1.272	1.277	1.224	1.216	1.262	1.265	1.236	1.246	1.196	1.173	1.193	1.222	1.257	1.227		12.2499	1.27	1.257	1.259	1.251	1.37	1.331	1.269	1.347	1.217
12.4999	1.226	1.239	1.269	1.248	1.251	1.305	1.216	1.185	1.251	1.265	1.214	1.253	1.191	1.225	1.238	1.225	1.243	1.257		12.4999	1.224	1.311	1.288	1.247	1.249	1.3	1.224	1.249	1.222	1.252	1.239	1.283	1.213	1.201	1.198	1.179	1.26	1.203		12.4999	1.279	1.241	1.305	1.258	1.28	1.325	1.247	1.366	1.234
12.7499	1.229	1.232	1.233	1.257	1.226	1.304	1.21	1.24	1.182	1.244	1.225	1.224	1.208	1.222	1.203	1.234	1.24	1.231		12.7499	1.244	1.296	1.221	1.263	1.282	1.277	1.174	1.231	1.193	1.233	1.25	1.282	1.21	1.189	1.219	1.218	1.274	1.245		12.7499	1.304	1.289	1.294	1.308	1.322	1.336	1.252	1.327	1.282
12.9999	1.233	1.236	1.252	1.257	1.259	1.307	1.213	1.253	1.218	1.369	1.22	1.257	1.181	1.254	1.243	1.227	1.245	1.27		12.9999	1.252	1.328	1.272	1.288	1.232	1.321	1.211	1.237	1.28	1.229	1.25	1.262	1.186	1.251	1.212	1.206	1.237	1.266		12.9999	1.239	1.272	1.297	1.259	1.331	1.344	1.265	1.34	1.23
13.2499	1.179	1.216	1.245	1.222	1.251	1.254	1.212	1.186	1.206	1.24	1.215	1.27	1.201	1.273	1.172	1.199	1.259	1.214		13.2499	1.279	1.289	1.24	1.245	1.27	1.326	1.221	1.245	1.263	1.229	1.284	1.239	1.228	1.191	1.198	1.198	1.255	1.219		13.2499	1.289	1.29	1.286	1.241	1.313	1.344	1.245	1.354	1.243
13.4999	1.227	1.262	1.283	1.24	1.269	1.239	1.192	1.215	1.217	1.299	1.207	1.217	1.171	1.235	1.223	1.223	1.257	1.221		13.4999	1.263	1.326	1.253	1.252	1.258	1.276	1.258	1.216	1.231	1.292	1.239	1.309	1.193	1.198	1.213	1.192	1.25	1.185		13.4999	1.288	1.314	1.287	1.258	1.266	1.325	1.273	1.333	1.263
13.7499	1.193	1.229	1.247	1.237	1.235	1.264	1.207	1.239	1.243	1.284	1.218	1.23	1.172	1.227	1.267	1.193	1.225	1.242		13.7499	1.249	1.277	1.255	1.262	1.255	1.264	1.245	1.224	1.261	1.209	1.262	1.237	1.229	1.211	1.203	1.204	1.245	1.23		13.7499	1.272	1.284	1.279	1.302	1.321	1.347	1.25	1.361	1.265
13.9999	1.24	1.236	1.216	1.224	1.259	1.314	1.226	1.209	1.224	1.267	1.21	1.259	1.205	1.222	1.235	1.232	1.251	1.219		13.9999	1.286	1.238	1.28	1.252	1.243	1.301	1.208	1.218	1.242	1.175	1.315	1.233	1.223	1.189	1.217	1.175	1.228	1.215		13.9999	1.284	1.306	1.321	1.263	1.282	1.337	1.26	1.337	1.245
14.2499	1.22	1.253	1.231	1.236	1.225	1.268	1.201	1.214	1.256	1.276	1.17	1.275	1.193	1.206	1.234	1.198	1.246	1.229		14.2499	1.261	1.326	1.249	1.223	1.291	1.305	1.223	1.213	1.225	1.23	1.208	1.274	1.186	1.197	1.186	1.176	1.214	1.225		14.2499	1.258	1.242	1.305	1.345	1.261	1.331	1.216	1.344	1.251
14.4999	1.189	1.193	1.26	1.293	1.258	1.295	1.208	1.219	1.238	1.23	1.198	1.206	1.194	1.235	1.246	1.221	1.208	1.243		14.4999	1.235	1.36	1.27	1.277	1.255	1.284	1.228	1.247	1.247	1.265	1.254	1.278	1.197	1.173	1.228	1.202	1.178	1.208		14.4999	1.255	1.244	1.335	1.303	1.301	1.253	1.296	1.355	1.221
14.7499	1.216	1.234	1.236	1.268	1.256	1.282	1.217	1.214	1.235	1.265	1.221	1.228	1.183	1.284	1.208	1.183	1.222	1.242		14.7499	1.219	1.31	1.251	1.238	1.273	1.317	1.28	1.235	1.292	1.223	1.27	1.264	1.235	1.201	1.201	1.211	1.233	1.244		14.7499	1.294	1.283	1.317	1.278	1.323	1.357	1.275	1.351	1.223
14.9999	1.227	1.253	1.216	1.239	1.236	1.228	1.242	1.245	1.223	1.286	1.224	1.256	1.251	1.25	1.243	1.228	1.198	1.27		14.9999	1.294	1.285	1.243	1.241	1.278	1.297	1.194	1.171	1.228	1.258	1.24	1.25	1.22	1.192	1.191	1.19	1.23	1.216		14.9999	1.286	1.245	1.377	1.24	1.326	1.379	1.242	1.353	1.251
15.2499	1.216	1.267	1.219	1.262	1.239	1.272	1.212	1.228	1.194	1.279	1.188	1.225	1.171	1.237	1.211	1.248	1.2	1.229		15.2499	1.26	1.293	1.315	1.249	1.248	1.241	1.246	1.23	1.255	1.21	1.266	1.283	1.214	1.198	1.238	1.166	1.235	1.255		15.2499	1.31	1.276	1.413	1.265	1.301	1.347	1.274	1.338	1.245
15.4999	1.188	1.276	1.271	1.272	1.26	1.335	1.194	1.201	1.209	1.273	1.179	1.25	1.185	1.216	1.219	1.201	1.217	1.219		15.4999	1.264	1.298	1.264	1.324	1.279	1.308	1.207	1.21	1.282	1.192	1.276	1.254	1.177	1.18	1.213	1.196	1.254	1.247		15.4999	1.285	1.268	1.493	1.256	1.305	1.326	1.286	1.323	1.236
15.7499	1.236	1.19	1.238	1.259	1.289	1.328	1.187	1.177	1.207	1.29	1.162	1.241	1.206	1.206	1.236	1.189	1.221	1.25		15.7499	1.27	1.303	1.276	1.296	1.293	1.283	1.223	1.238	1.207	1.252	1.269	1.293	1.205	1.212	1.22	1.22	1.223	1.235		15.7499	1.258	1.285	1.593	1.282	1.285	1.354	1.283	1.386	1.25
15.9999	1.201	1.25	1.254	1.222	1.239	1.309	1.235	1.221	1.201	1.261	1.188	1.255	1.2	1.206	1.239	1.215	1.252	1.214		15.9999	1.271	1.32	1.302	1.257	1.247	1.294	1.25	1.195	1.257	1.226	1.215	1.249	1.184	1.245	1.195	1.203	1.25	1.228		15.9999	1.277	1.258	1.731	1.257	1.308	1.301	1.241	1.327	1.263
16.2499	1.194	1.214	1.228	1.222	1.252	1.291	1.197	1.24	1.238	1.294	1.244	1.241	1.198	1.239	1.203	1.219	1.256	1.23		16.2499	1.275	1.308	1.295	1.217	1.292	1.281	1.263	1.24	1.236	1.237	1.24	1.289	1.189	1.204	1.257	1.18	1.242	1.237		16.2499	1.262	1.288	1.866	1.285	1.287	1.371	1.254	1.33	1.244
16.4999	1.208	1.24	1.221	1.292	1.243	1.291	1.223	1.173	1.245	1.268	1.218	1.229	1.164	1.22	1.21	1.202	1.276	1.207		16.4999	1.311	1.271	1.299	1.275	1.297	1.284	1.212	1.218	1.247	1.232	1.237	1.308	1.181	1.183	1.226	1.21	1.242	1.248		16.4999	1.254	1.328	2.003	1.255	1.281	1.389	1.245	1.344	1.28
16.75	1.246	1.246	1.291	1.24	1.268	1.311	1.244	1.185	1.239	1.264	1.193	1.261	1.192	1.222	1.256	1.214	1.259	1.224		16.75	1.286	1.307	1.269	1.3	1.29	1.318	1.237	1.229	1.26	1.216	1.252	1.265	1.199	1.212	1.231	1.178	1.214	1.231		16.75	1.297	1.26	2.235	1.278	1.279	1.371	1.244	1.339	1.26
17	1.228	1.22	1.246	1.239	1.229	1.285	1.233	1.203	1.242	1.29	1.263	1.218	1.161	1.23	1.227	1.195	1.208	1.253		17	1.279	1.298	1.31	1.278	1.291	1.28	1.238	1.2	1.205	1.244	1.274	1.238	1.192	1.197	1.166	1.158	1.246	1.199		17	1.268	1.31	2.388	1.285	1.302	1.358	1.25	1.309	1.247
17.25	1.224	1.244	1.228	1.262	1.222	1.304	1.212	1.251	1.192	1.289	1.25	1.251	1.156	1.245	1.242	1.189	1.186	1.174		17.25	1.306	1.29	1.307	1.24	1.281	1.29	1.232	1.21	1.218	1.254	1.267	1.256	1.192	1.218	1.207	1.18	1.227	1.185		17.25	1.277	1.323	2.65	1.278	1.315	1.34	1.263	1.314	1.244
17.5	1.208	1.223	1.241	1.23	1.275	1.321	1.248	1.224	1.181	1.27	1.217	1.222	1.199	1.251	1.251	1.191	1.227	1.238		17.5	1.347	1.329	1.286	1.3	1.225	1.309	1.235	1.276	1.193	1.253	1.28	1.284	1.195	1.183	1.22	1.182	1.228	1.217		17.5	1.326	1.297	2.964	1.264	1.287	1.357	1.239	1.321	1.256
17.75	1.253	1.208	1.19	1.252	1.283	1.275	1.215	1.216	1.202	1.257	1.226	1.259	1.157	1.2	1.197	1.202	1.247	1.222		17.75	1.285	1.308	1.324	1.281	1.263	1.291	1.238	1.237	1.253	1.248	1.237	1.239	1.187	1.2	1.21	1.151	1.213	1.2		17.75	1.283	1.315	3.417	1.305	1.312	1.372	1.267	1.333	1.248
18	1.248	1.272	1.209	1.204	1.223	1.292	1.211	1.163	1.225	1.296	1.2	1.206	1.175	1.218	1.213	1.204	1.213	1.199		18	1.333	1.293	1.318	1.241	1.303	1.279	1.251	1.206	1.258	1.237	1.231	1.254	1.187	1.228	1.192	1.199	1.222	1.216		18	1.28	1.329	3.923	1.26	1.306	1.285	1.276	1.36	1.263
18.2501	1.268	1.216	1.225	1.242	1.256	1.287	1.22	1.255	1.22	1.287	1.204	1.266	1.14	1.192	1.204	1.205	1.203	1.217		18.2501	1.344	1.324	1.305	1.277	1.268	1.31	1.262	1.215	1.246	1.238	1.275	1.264	1.165	1.16	1.185	1.214	1.236	1.229		18.2501	1.371	1.375	4.712	1.297	1.312	1.351	1.268	1.334	1.263
18.5001	1.274	1.21	1.238	1.246	1.244	1.289	1.216	1.191	1.216	1.321	1.237	1.214	1.198	1.239	1.227	1.215	1.201	1.196		18.5001	1.339	1.32	1.327	1.23	1.274	1.276	1.244	1.201	1.244	1.243	1.233	1.277	1.176	1.188	1.209	1.196	1.23	1.206		18.5001	1.33	1.411	5.534	1.313	1.314	1.36	1.269	1.36	1.196
18.7501	1.192	1.229	1.24	1.245	1.271	1.292	1.24	1.22	1.24	1.265	1.232	1.248	1.195	1.253	1.247	1.199	1.181	1.22		18.7501	1.378	1.282	1.327	1.258	1.282	1.278	1.281	1.207	1.247	1.234	1.25	1.276	1.208	1.253	1.21	1.167	1.225	1.19		18.7501	1.347	1.459	6.56	1.31	1.322	1.335	1.254	1.416	1.256
19.0001	1.242	1.217	1.195	1.269	1.278	1.327	1.194	1.173	1.203	1.257	1.198	1.241	1.165	1.23	1.231	1.222	1.274	1.217		19.0001	1.366	1.297	1.309	1.234	1.279	1.321	1.238	1.217	1.216	1.242	1.249	1.281	1.204	1.174	1.188	1.178	1.236	1.221		19.0001	1.404	1.468	7.686	1.293	1.314	1.384	1.282	1.339	1.257
19.2501	1.217	1.206	1.264	1.23	1.255	1.296	1.24	1.239	1.209	1.241	1.216	1.279	1.168	1.193	1.191	1.166	1.203	1.23		19.2501	1.406	1.293	1.315	1.275	1.294	1.315	1.252	1.217	1.221	1.286	1.223	1.248	1.2	1.19	1.216	1.219	1.204	1.237		19.2501	1.489	1.63	9.078	1.345	1.329	1.316	1.248	1.353	1.26
19.5001	1.221	1.212	1.222	1.255	1.233	1.319	1.188	1.185	1.22	1.262	1.218	1.252	1.185	1.216	1.235	1.209	1.185	1.244		19.5001	1.351	1.345	1.375	1.266	1.29	1.288	1.242	1.201	1.251	1.226	1.267	1.268	1.228	1.183	1.23	1.197	1.234	1.24		19.5001	1.617	1.626	10.84	1.383	1.331	1.352	1.314	1.364	1.243
19.7501	1.211	1.221	1.259	1.208	1.232	1.285	1.217	1.185	1.239	1.271	1.14	1.227	1.169	1.247	1.213	1.198	1.207	1.226		19.7501	1.404	1.316	1.356	1.296	1.264	1.291	1.214	1.257	1.226	1.207	1.266	1.281	1.212	1.191	1.185	1.175	1.228	1.229		19.7501	1.685	1.778	12.65	1.392	1.386	1.331	1.299	1.355	1.287
20.0001	1.24	1.232	1.236	1.24	1.261	1.316	1.209	1.235	1.236	1.281	1.196	1.279	1.191	1.253	1.213	1.222	1.212	1.189		20.0001	1.392	1.343	1.359	1.293	1.328	1.294	1.249	1.202	1.227	1.254	1.23	1.268	1.259	1.182	1.208	1.208	1.214	1.228		20.0001	1.851	1.829	14.67	1.56	1.477	1.406	1.313	1.337	1.265
20.2501	1.238	1.236	1.241	1.251	1.27	1.308	1.201	1.206	1.203	1.272	1.193	1.249	1.21	1.231	1.187	1.198	1.227	1.207		20.2501	1.423	1.326	1.366	1.288	1.286	1.306	1.283	1.195	1.242	1.236	1.259	1.274	1.255	1.195	1.211	1.167	1.21	1.196		20.2501	1.994	1.999	16.96	1.635	1.561	1.39	1.291	1.331	1.267
20.5001	1.215	1.249	1.231	1.257	1.248	1.293	1.246	1.238	1.215	1.272	1.195	1.22	1.212	1.192	1.206	1.21	1.234	1.228		20.5001	1.429	1.311	1.419	1.316	1.348	1.29	1.235	1.241	1.219	1.218	1.265	1.251	1.198	1.235	1.188	1.162	1.22	1.194		20.5001	2.207	2.14	19.53	1.722	1.691	1.396	1.281	1.367	1.27
20.7501	1.224	1.233	1.253	1.24	1.263	1.352	1.23	1.215	1.198	1.233	1.165	1.253	1.201	1.244	1.231	1.246	1.214	1.201		20.7501	1.48	1.33	1.396	1.268	1.293	1.294	1.229	1.241	1.228	1.214	1.281	1.269	1.215	1.184	1.21	1.195	1.224	1.232		20.7501	2.437	2.382	22.82	1.88	1.795	1.444	1.312	1.384	1.25
21.0001	1.21	1.198	1.226	1.267	1.258	1.335	1.173	1.206	1.213	1.272	1.155	1.247	1.181	1.191	1.216	1.194	1.221	1.217		21.0001	1.474	1.311	1.441	1.281	1.302	1.316	1.275	1.195	1.25	1.237	1.243	1.279	1.176	1.183	1.176	1.189	1.244	1.231		21.0001	2.686	2.681	27.49	1.989	1.94	1.478	1.311	1.379	1.229
21.2501	1.221	1.239	1.234	1.245	1.25	1.323	1.239	1.19	1.214	1.249	1.21	1.254	1.158	1.206	1.203	1.198	1.163	1.213		21.2501	1.43	1.288	1.41	1.283	1.317	1.315	1.227	1.24	1.213	1.247	1.288	1.279	1.195	1.182	1.211	1.17	1.198	1.221		21.2501	2.909	3.153	33.04	2.096	2.065	1.494	1.337	1.311	1.264
21.5001	1.261	1.224	1.243	1.258	1.271	1.301	1.243	1.192	1.223	1.268	1.206	1.234	1.168	1.234	1.18	1.216	1.213	1.227		21.5001	1.472	1.293	1.426	1.318	1.335	1.282	1.228	1.255	1.247	1.214	1.237	1.239	1.17	1.163	1.189	1.201	1.193	1.219		21.5001	3.284	3.542	38.43	2.296	2.287	1.522	1.416	1.35	1.282
21.7501	1.217	1.216	1.3	1.25	1.244	1.324	1.209	1.179	1.204	1.301	1.185	1.251	1.209	1.232	1.19	1.202	1.248	1.213		21.7501	1.515	1.341	1.477	1.309	1.322	1.338	1.228	1.206	1.222	1.251	1.266	1.267	1.196	1.174	1.213	1.207	1.223	1.178		21.7501	3.67	4.121	44.23	2.509	2.388	1.6	1.929	1.408	1.319
22.0003	1.189	1.251	1.256	1.249	1.254	1.345	1.244	1.187	1.214	1.31	1.183	1.23	1.168	1.203	1.204	1.243	1.186	1.235		22.0003	1.585	1.302	1.468	1.285	1.328	1.371	1.221	1.234	1.23	1.259	1.258	1.277	1.223	1.17	1.208	1.188	1.212	1.21		22.0003	4.232	4.822	47.85	2.672	2.597	1.727	8.009	1.404	1.29
22.2503	1.219	1.21	1.223	1.28	1.282	1.336	1.197	1.229	1.204	1.256	1.207	1.259	1.17	1.252	1.181	1.253	1.228	1.21		22.2503	1.548	1.284	1.548	1.343	1.391	1.314	1.235	1.242	1.251	1.219	1.235	1.28	1.202	1.222	1.212	1.178	1.233	1.198		22.2503	4.811	5.718	52.94	3.06	2.996	1.859	14.74	1.44	1.272
22.5003	1.244	1.253	1.255	1.25	1.243	1.323	1.236	1.204	1.258	1.255	1.2	1.223	1.174	1.227	1.2	1.171	1.206	1.225		22.5003	1.578	1.314	1.534	1.325	1.387	1.316	1.212	1.219	1.255	1.262	1.258	1.268	1.201	1.216	1.163	1.192	1.243	1.231		22.5003	5.722	6.653	56.76	3.305	3.256	1.992	15.72	1.435	1.278
22.7503	1.261	1.235	1.264	1.231	1.249	1.346	1.232	1.219	1.195	1.245	1.237	1.212	1.191	1.232	1.195	1.209	1.227	1.253		22.7503	1.642	1.369	1.587	1.383	1.348	1.338	1.23	1.224	1.248	1.272	1.265	1.293	1.191	1.195	1.201	1.203	1.264	1.186		22.7503	6.702	7.798	62.46	3.829	3.637	2.207	18.62	1.403	1.274
23.0003	1.242	1.234	1.225	1.269	1.249	1.323	1.192	1.21	1.212	1.294	1.17	1.238	1.178	1.248	1.194	1.224	1.192	1.199		23.0003	1.688	1.341	1.626	1.333	1.391	1.333	1.189	1.196	1.245	1.268	1.238	1.265	1.219	1.2	1.239	1.186	1.238	1.205		23.0003	7.808	9.233	63.83	4.427	4.118	2.601	24.22	1.416	1.293
23.2504	1.234	1.227	1.229	1.254	1.257	1.315	1.178	1.237	1.211	1.286	1.203	1.241	1.172	1.213	1.177	1.169	1.165	1.215		23.2504	1.722	1.318	1.751	1.359	1.383	1.37	1.232	1.209	1.246	1.236	1.24	1.273	1.177	1.19	1.23	1.215	1.197	1.23		23.2504	9.001	11.18	65.67	5.154	4.677	3.083	26.34	1.393	1.298
23.5004	1.208	1.231	1.186	1.255	1.243	1.367	1.215	1.217	1.208	1.284	1.214	1.229	1.168	1.233	1.2	1.185	1.212	1.226		23.5004	1.825	1.355	1.71	1.396	1.443	1.342	1.269	1.221	1.239	1.242	1.266	1.262	1.235	1.197	1.195	1.164	1.229	1.239		23.5004	10.53	12.97	67.32	6.136	5.283	3.666	28.02	1.418	1.579
23.7505	1.259	1.209	1.223	1.264	1.261	1.333	1.216	1.215	1.231	1.263	1.214	1.236	1.156	1.198	1.18	1.186	1.243	1.183		23.7505	1.93	1.357	1.863	1.39	1.43	1.295	1.251	1.225	1.246	1.224	1.254	1.297	1.194	1.184	1.235	1.182	1.192	1.209		23.7505	12.39	15.23	84.56	7.305	6.228	4.419	28.21	1.45	10.1
24.0006	1.227	1.242	1.22	1.262	1.242	1.355	1.22	1.179	1.197	1.228	1.191	1.249	1.183	1.26	1.222	1.167	1.215	1.213		24.0006	2.055	1.378	1.902	1.398	1.475	1.336	1.249	1.226	1.244	1.27	1.25	1.3	1.177	1.169	1.208	1.233	1.232	1.209		24.0006	14.27	17.92	121.8	8.768	7.263	5.668	26.36	1.473	15.89
24.2507	1.225	1.22	1.258	1.255	1.246	1.339	1.22	1.197	1.234	1.23	1.23	1.246	1.153	1.243	1.181	1.195	1.213	1.197		24.2507	2.156	1.364	2.022	1.373	1.504	1.334	1.207	1.225	1.212	1.274	1.262	1.288	1.182	1.167	1.16	1.147	1.206	1.178		24.2507	15.98	20.99	112	10.66	8.363	6.893	28.44	1.459	17.09
24.5007	1.262	1.224	1.239	1.289	1.231	1.34	1.249	1.197	1.211	1.279	1.18	1.226	1.164	1.198	1.17	1.169	1.165	1.206		24.5007	2.368	1.402	2.182	1.421	1.521	1.358	1.198	1.177	1.24	1.246	1.24	1.286	1.214	1.172	1.189	1.184	1.225	1.226		24.5007	18.28	24.99	186.6	12.88	9.737	8.308	18.52	1.402	24.09
24.7507	1.256	1.241	1.281	1.25	1.228	1.336	1.201	1.187	1.19	1.231	1.197	1.236	1.194	1.204	1.202	1.177	1.163	1.208		24.7507	2.59	1.443	2.374	1.421	1.655	1.414	1.21	1.196	1.235	1.263	1.271	1.276	1.205	1.213	1.211	1.176	1.273	1.233		24.7507	21.04	29.46	204.3	16.3	11.25	10.14	21.56	1.472	25.53
25.0007	1.211	1.252	1.283	1.305	1.232	1.334	1.19	1.214	1.198	1.289	1.195	1.25	1.162	1.218	1.181	1.217	1.176	1.223		25.0007	2.814	1.422	2.584	1.47	1.678	1.402	1.22	1.234	1.263	1.229	1.234	1.304	1.205	1.19	1.201	1.18	1.241	1.232		25.0007	24.15	33.61	226.3	19.97	13.15	11.97	20.31	1.43	27.06
25.2507	1.241	1.226	1.238	1.272	1.281	1.31	1.194	1.202	1.209	1.26	1.216	1.241	1.156	1.189	1.189	1.195	1.192	1.218		25.2507	3.172	1.447	2.805	1.455	1.773	1.364	1.24	1.265	1.249	1.272	1.266	1.302	1.208	1.199	1.221	1.189	1.193	1.18		25.2507	28.32	36.28	235.7	24.23	14.9	14.09	15.64	1.43	29.17
25.5007	1.254	1.201	1.241	1.273	1.265	1.35	1.227	1.196	1.227	1.255	1.225	1.242	1.174	1.198	1.186	1.198	1.252	1.199		25.5007	3.616	1.496	3.216	1.546	1.891	1.382	1.284	1.229	1.254	1.253	1.25	1.241	1.188	1.17	1.197	1.192	1.248	1.25		25.5007	32.89	37.34	194.7	29	17.07	16.12	17.15	1.457	29.8
25.7507	1.238	1.26	1.25	1.269	1.206	1.348	1.25	1.222	1.202	1.255	1.207	1.234	1.155	1.201	1.223	1.216	1.189	1.165		25.7507	4.085	1.559	3.549	1.638	2.03	1.378	1.231	1.212	1.238	1.255	1.257	1.286	1.163	1.141	1.198	1.22	1.228	1.213		25.7507	37.78	39.85	243	31.25	19.53	18.69	25.7	1.435	29.76
26.0006	1.271	1.24	1.263	1.289	1.242	1.371	1.184	1.229	1.264	1.272	1.207	1.234	1.204	1.205	1.181	1.186	1.248	1.221		26.0006	4.691	1.575	4.15	1.612	2.197	1.427	1.274	1.236	1.254	1.268	1.245	1.32	1.209	1.178	1.201	1.188	1.234	1.208		26.0006	41.23	42.07	231.1	33.83	22.81	21.59	26.38	1.436	22.59
26.2508	1.235	1.252	1.278	1.284	1.244	1.305	1.172	1.216	1.211	1.275	1.179	1.262	1.173	1.249	1.201	1.196	1.26	1.21		26.2508	5.508	1.648	4.838	1.672	2.412	1.413	1.186	1.261	1.254	1.282	1.283	1.304	1.212	1.18	1.216	1.214	1.242	1.238		26.2508	44.21	40.69	220.1	34.41	26.83	23.99	21.23	1.445	24.08
26.5008	1.213	1.222	1.236	1.304	1.248	1.352	1.219	1.224	1.25	1.273	1.265	1.241	1.165	1.229	1.2	1.208	1.25	1.201		26.5008	6.403	1.847	5.66	1.759	2.731	1.444	1.247	1.229	1.267	1.26	1.264	1.292	1.204	1.183	1.194	1.226	1.197	1.248		26.5008	44.93	39.1	276.3	37.3	31.78	27.1	25.28	1.448	21.1
26.7508	1.267	1.207	1.228	1.295	1.239	1.432	1.232	1.232	1.181	1.305	1.192	1.252	1.174	1.226	1.21	1.17	1.198	1.214		26.7508	7.306	1.989	6.924	1.882	3.053	1.46	1.232	1.238	1.253	1.255	1.253	1.308	1.183	1.198	1.165	1.204	1.236	1.213		26.7508	48.24	41.78	278	37.5	37.37	29.51	28.63	1.46	25.69
27.0008	1.213	1.266	1.241	1.324	1.231	1.34	1.24	1.228	1.239	1.287	1.235	1.257	1.154	1.244	1.195	1.174	1.224	1.221		27.0008	8.358	2.138	8.296	1.965	3.385	1.486	1.261	1.248	1.235	1.289	1.284	1.326	1.209	1.175	1.178	1.194	1.265	1.183		27.0008	50.18	47.47	301.9	38.21	41.49	31.56	18.84	1.456	26.03
27.2508	1.233	1.189	1.258	1.284	1.222	1.324	1.241	1.168	1.211	1.249	1.163	1.22	1.172	1.21	1.234	1.197	1.201	1.23		27.2508	9.474	2.444	9.705	2.134	3.97	1.501	1.25	1.243	1.246	1.244	1.273	1.318	1.208	1.229	1.173	1.193	1.251	1.201		27.2508	51.16	46.03	261.8	40.35	43.18	31.46	19.81	1.473	19.67
27.5008	1.234	1.247	1.259	1.279	1.249	1.373	1.228	1.248	1.246	1.235	1.218	1.281	1.156	1.26	1.201	1.17	1.237	1.22		27.5008	10.85	2.685	11.43	2.293	4.563	1.517	1.263	1.25	1.257	1.265	1.279	1.29	1.223	1.19	1.208	1.215	1.235	1.273		27.5008	51.54	35.72	352.7	37.48	44.19	30.43	19.25	1.46	21.29
27.7509	1.252	1.23	1.202	1.3	1.255	1.361	1.242	1.245	1.221	1.258	1.229	1.241	1.18	1.224	1.204	1.203	1.219	1.228		27.7509	12.53	3.003	13.44	2.475	5.354	1.628	1.265	1.269	1.229	1.263	1.234	1.281	1.179	1.216	1.221	1.195	1.228	1.226		27.7509	50.75	45.56	314.4	39.55	44.78	29.46	20.71	1.463	21.56
28.0008	1.264	1.198	1.243	1.312	1.239	1.327	1.184	1.241	1.22	1.264	1.163	1.224	1.147	1.222	1.21	1.227	1.257	1.2		28.0008	14.27	3.322	15.37	2.753	6.201	1.713	1.214	1.215	1.239	1.273	1.265	1.326	1.205	1.161	1.195	1.191	1.245	1.214		28.0008	51.11	57.74	361.5	34.36	45.03	28.33	22.88	1.442	18.85
28.2509	1.264	1.262	1.265	1.282	1.281	1.309	1.227	1.233	1.22	1.303	1.196	1.246	1.194	1.237	1.203	1.172	1.252	1.223		28.2509	16.33	3.686	17.96	3.058	7.196	1.844	1.252	1.252	1.319	1.258	1.274	1.299	1.196	1.165	1.222	1.198	1.192	1.224		28.2509	59.03	58.85	282.6	33.71	45.73	28.2	26.52	1.473	22.8
28.5009	1.223	1.251	1.244	1.317	1.234	1.355	1.227	1.218	1.248	1.238	1.224	1.229	1.185	1.243	1.185	1.23	1.232	1.269		28.5009	18.39	4.061	21.16	3.431	8.331	1.99	1.233	1.262	1.274	1.305	1.322	1.343	1.205	1.228	1.195	1.165	1.239	1.223		28.5009	71.05	86.48	361.3	37.74	48.43	29.13	31.39	1.454	19.47
28.7508	1.241	1.255	1.264	1.327	1.293	1.383	1.2	1.219	1.25	1.303	1.197	1.256	1.149	1.211	1.186	1.205	1.225	1.23		28.7508	20.45	4.629	24.42	3.992	9.759	2.19	1.278	1.255	1.258	1.273	1.28	1.316	1.205	1.189	1.239	1.179	1.235	1.212		28.7508	69.46	53.89	316.2	43.92	43.68	27.55	31.35	1.518	20.4
29.001	1.285	1.229	1.23	1.29	1.239	1.342	1.208	1.191	1.199	1.281	1.202	1.246	1.195	1.262	1.235	1.246	1.223	1.193		29.001	23.21	5.119	27.2	4.557	11.28	2.444	1.249	1.249	1.226	1.215	1.246	1.355	1.183	1.19	1.225	1.195	1.22	1.194		29.001	68.09	53.59	376.8	53.78	39.97	27.2	25.68	1.45	19.83
29.2511	1.265	1.266	1.236	1.313	1.226	1.363	1.257	1.237	1.266	1.258	1.221	1.262	1.194	1.259	1.187	1.187	1.193	1.234		29.2511	25.84	5.737	30.79	5.332	13.17	2.866	1.241	1.211	1.255	1.247	1.266	1.352	1.197	1.18	1.204	1.209	1.259	1.205		29.2511	96.18	74.82	299.7	44.41	40.9	26.14	39.08	1.454	20.8
29.5013	1.267	1.212	1.277	1.299	1.247	1.358	1.216	1.236	1.224	1.256	1.226	1.244	1.177	1.214	1.229	1.201	1.247	1.181		29.5013	27.91	6.275	35.63	6.08	15.73	3.253	1.198	1.23	1.246	1.244	1.231	1.346	1.202	1.183	1.196	1.198	1.225	1.241		29.5013	115.6	85.22	329.9	71.78	38.4	26.14	27.31	1.501	28.24
29.7513	1.278	1.249	1.25	1.313	1.249	1.358	1.211	1.232	1.208	1.315	1.238	1.232	1.164	1.252	1.208	1.204	1.232	1.235		29.7513	30.18	6.923	39.26	7.255	18.35	3.885	1.218	1.228	1.242	1.272	1.256	1.3	1.18	1.223	1.214	1.18	1.232	1.228		29.7513	121.7	147.6	316	83.37	52.08	20.23	23.65	1.463	21.24
30.0013	1.238	1.231	1.219	1.273	1.26	1.407	1.222	1.236	1.241	1.287	1.195	1.233	1.189	1.235	1.232	1.182	1.205	1.226		30.0013	32.34	7.799	42.95	8.313	21.8	4.46	1.245	1.229	1.259	1.289	1.294	1.355	1.18	1.183	1.175	1.196	1.247	1.23		30.0013	118.4	110.3	332.8	113.6	31.5	18.12	40.4	1.49	22.4
30.2513	1.262	1.216	1.204	1.311	1.235	1.398	1.191	1.229	1.233	1.276	1.227	1.241	1.218	1.223	1.196	1.199	1.223	1.219		30.2513	34.54	8.632	46.97	9.509	26.25	5.347	1.274	1.244	1.245	1.259	1.28	1.342	1.212	1.2	1.177	1.175	1.23	1.189		30.2513	119.2	112.5	368.5	122	47.81	15.01	46.37	1.544	22.09
30.5013	1.271	1.257	1.252	1.289	1.309	1.403	1.242	1.246	1.244	1.266	1.219	1.264	1.139	1.256	1.182	1.172	1.226	1.189		30.5013	36.25	9.638	52.66	11.04	30	6.377	1.257	1.257	1.282	1.234	1.275	1.297	1.188	1.232	1.185	1.212	1.201	1.208		30.5013	131.6	144.7	344.3	127.3	71.44	20.72	39.39	1.566	33.77
30.7513	1.29	1.227	1.242	1.317	1.275	1.376	1.258	1.239	1.211	1.278	1.217	1.224	1.184	1.208	1.22	1.198	1.203	1.22		30.7513	37.81	10.84	58.01	12.79	33.89	7.672	1.268	1.242	1.258	1.256	1.245	1.296	1.197	1.203	1.184	1.176	1.257	1.225		30.7513	123.2	160.7	293.8	158.2	31.01	22.01	39.15	1.894	25.2
31.0013	1.268	1.243	1.25	1.3	1.253	1.395	1.199	1.183	1.225	1.265	1.189	1.24	1.141	1.21	1.216	1.186	1.208	1.222		31.0013	38.91	12.06	63.15	14.75	35.94	9.444	1.278	1.254	1.27	1.289	1.298	1.375	1.205	1.205	1.213	1.188	1.174	1.21		31.0013	141.7	120.9	287.3	178.7	41.56	20.25	55.79	2.553	27.61
31.2512	1.248	1.247	1.257	1.325	1.25	1.411	1.246	1.191	1.215	1.301	1.228	1.25	1.185	1.239	1.157	1.22	1.204	1.189		31.2512	40.19	13.42	68.63	16.68	37.74	11.3	1.197	1.231	1.296	1.235	1.284	1.327	1.175	1.213	1.191	1.179	1.208	1.219		31.2512	128.2	152.4	360.4	172.2	50.67	18.06	57.03	4.537	26.5
31.5012	1.234	1.187	1.241	1.318	1.263	1.358	1.255	1.245	1.212	1.276	1.193	1.256	1.199	1.247	1.214	1.192	1.218	1.23		31.5012	40.76	15.13	74.17	19.04	38.65	13.34	1.266	1.248	1.222	1.222	1.257	1.342	1.2	1.199	1.225	1.157	1.238	1.227		31.5012	118.5	260.8	295.6	173.9	50.51	28.3	59.22	4.916	24.03
31.7512	1.252	1.244	1.253	1.336	1.284	1.383	1.214	1.19	1.203	1.216	1.215	1.263	1.2	1.199	1.183	1.225	1.216	1.212		31.7512	41.93	16.84	80.1	21.75	39.93	15.8	1.251	1.224	1.269	1.259	1.254	1.345	1.182	1.191	1.177	1.187	1.254	1.21		31.7512	164.4	153.3	276.4	223.1	91.84	21.86	55.8	5.996	22.29
32.0013	1.288	1.245	1.242	1.292	1.225	1.394	1.214	1.195	1.248	1.268	1.241	1.207	1.184	1.204	1.172	1.248	1.23	1.218		32.0013	42.87	18.87	87.81	24.21	41.38	18.39	1.244	1.236	1.27	1.252	1.254	1.352	1.199	1.198	1.227	1.217	1.2	1.223		32.0013	118.3	227.9	318	150.1	94.9	21.79	72.04	13.14	25.19
32.2513	1.282	1.228	1.261	1.331	1.234	1.376	1.209	1.232	1.243	1.27	1.201	1.255	1.198	1.259	1.219	1.203	1.242	1.239		32.2513	43.9	21.58	93.91	27.11	41.92	21.07	1.261	1.219	1.257	1.248	1.274	1.337	1.201	1.229	1.234	1.168	1.225	1.179		32.2513	157.1	206.1	308	171.2	92.23	28.89	55.29	13.73	20.13
32.5013	1.305	1.203	1.253	1.344	1.25	1.454	1.245	1.225	1.256	1.31	1.211	1.229	1.146	1.271	1.203	1.2	1.21	1.207		32.5013	44.79	24.84	101	30.32	42.91	23.99	1.239	1.219	1.286	1.236	1.279	1.385	1.208	1.203	1.204	1.216	1.228	1.214		32.5013	165.1	236.7	258.7	199.6	83.93	28.69	50.37	10.65	62.63
32.7513	1.3	1.236	1.281	1.362	1.239	1.387	1.243	1.23	1.244	1.252	1.227	1.247	1.197	1.239	1.184	1.236	1.216	1.234		32.7513	46.07	28.24	107.1	33.35	43.86	26.52	1.275	1.223	1.259	1.303	1.31	1.376	1.204	1.198	1.221	1.19	1.221	1.276		32.7513	210.8	215.7	292.7	155.2	87.36	21.7	60.48	18.26	37.22
33.0013	1.286	1.254	1.249	1.307	1.25	1.429	1.229	1.226	1.277	1.245	1.203	1.25	1.173	1.222	1.192	1.202	1.228	1.201		33.0013	46.9	32.27	112	36.1	45.27	28.57	1.243	1.208	1.289	1.304	1.238	1.374	1.237	1.218	1.195	1.196	1.226	1.222		33.0013	160.5	246.1	369.9	209	162.2	42.96	82.19	21.13	37.82
33.2513	1.276	1.232	1.256	1.303	1.259	1.446	1.201	1.216	1.2	1.276	1.194	1.259	1.195	1.214	1.181	1.193	1.254	1.217		33.2513	48.12	36.71	117.2	39.45	46.81	30.31	1.22	1.239	1.256	1.264	1.285	1.388	1.184	1.251	1.226	1.216	1.221	1.217		33.2513	145.1	244.4	317.1	167.9	99.37	35.23	63.62	21.49	70.15
33.5013	1.248	1.22	1.265	1.306	1.244	1.438	1.208	1.219	1.218	1.3	1.244	1.264	1.168	1.238	1.169	1.269	1.243	1.257		33.5013	49.99	39.46	121.6	42.48	46.79	31.49	1.238	1.257	1.287	1.248	1.302	1.395	1.204	1.216	1.189	1.184	1.211	1.231		33.5013	150.7	236.2	305	175.1	131.3	29	89.03	23.87	39.46
33.7513	1.255	1.211	1.247	1.33	1.207	1.448	1.213	1.168	1.221	1.262	1.189	1.248	1.22	1.252	1.171	1.222	1.19	1.196		33.7513	51.43	38.82	126.5	45.22	47.92	32.71	1.251	1.226	1.273	1.24	1.268	1.377	1.184	1.197	1.255	1.207	1.241	1.244		33.7513	179.8	212.7	273.7	160	182.7	38.4	89.06	24.5	42.06
34.0013	1.304	1.229	1.22	1.332	1.259	1.422	1.203	1.229	1.191	1.259	1.188	1.207	1.176	1.229	1.216	1.183	1.187	1.213		34.0013	52.69	42.03	131.4	47.51	48.9	34.12	1.253	1.247	1.285	1.252	1.277	1.349	1.19	1.164	1.217	1.184	1.226	1.244		34.0013	158.5	254.2	350.8	158.4	135	55.89	69.22	23.94	51.98
34.2513	1.242	1.245	1.287	1.341	1.25	1.407	1.203	1.194	1.228	1.305	1.218	1.256	1.169	1.224	1.184	1.208	1.204	1.194		34.2513	54.06	44.62	134.7	49.81	49.74	35.85	1.259	1.313	1.275	1.274	1.27	1.371	1.19	1.184	1.227	1.143	1.219	1.221		34.2513	157.2	257.4	305.7	189.2	180.8	41.84	95.5	24.03	66.05
34.5013	1.272	1.211	1.233	1.33	1.271	1.437	1.186	1.228	1.253	1.261	1.231	1.228	1.175	1.271	1.225	1.18	1.181	1.202		34.5013	55.53	47.83	138.5	51.3	50.37	35.98	1.28	1.245	1.275	1.271	1.289	1.402	1.215	1.213	1.235	1.179	1.251	1.192		34.5013	159.9	275.7	326.8	188.7	206.4	38.98	101	21.01	76.03
34.7513	1.292	1.186	1.244	1.355	1.259	1.412	1.241	1.247	1.22	1.298	1.212	1.226	1.175	1.224	1.21	1.232	1.24	1.227		34.7513	59.22	49.56	141.6	53.38	51.89	39.88	1.258	1.258	1.271	1.277	1.3	1.336	1.139	1.222	1.235	1.162	1.239	1.208		34.7513	180.5	224.3	341.2	171.3	231	46.72	65.98	18.42	65.17
35.0013	1.276	1.255	1.225	1.353	1.25	1.418	1.206	1.226	1.221	1.285	1.196	1.224	1.181	1.238	1.183	1.192	1.209	1.234		35.0013	59.95	50.26	144.9	54.46	53.3	38.57	1.264	1.245	1.273	1.235	1.279	1.373	1.224	1.22	1.222	1.176	1.253	1.231		35.0013	186.8	250.4	320.5	150.7	247.2	79.99	86.97	18.29	70.67
35.2513	1.281	1.242	1.263	1.359	1.273	1.459	1.226	1.183	1.266	1.23	1.237	1.25	1.186	1.223	1.234	1.2	1.197	1.234		35.2513	61.05	51.44	148.3	56.43	54.96	38.59	1.253	1.257	1.261	1.264	1.255	1.412	1.186	1.221	1.183	1.18	1.221	1.229		35.2513	179	232.2	318.8	159.1	224.5	105.6	94.48	16.91	69.24
35.5014	1.307	1.201	1.259	1.34	1.274	1.418	1.243	1.222	1.269	1.284	1.189	1.289	1.198	1.217	1.229	1.178	1.212	1.218		35.5014	64.2	52.16	152.3	57.06	54.91	40.05	1.198	1.254	1.259	1.271	1.295	1.419	1.176	1.173	1.185	1.22	1.25	1.207		35.5014	194.7	221.1	339.4	153.9	210	72.52	78.16	17.33	59.75
35.7513	1.292	1.24	1.249	1.366	1.242	1.45	1.265	1.202	1.229	1.258	1.205	1.257	1.192	1.244	1.184	1.223	1.213	1.206		35.7513	68.96	53.2	156.3	58.87	57.05	40.44	1.294	1.216	1.312	1.272	1.248	1.442	1.223	1.173	1.2	1.294	1.255	1.231		35.7513	182.4	253.2	302.6	142	265.4	78.4	91.04	18.8	101.9
36.0013	1.298	1.242	1.235	1.308	1.247	1.443	1.225	1.216	1.196	1.283	1.197	1.243	1.161	1.199	1.209	1.175	1.203	1.21		36.0013	71.79	55.35	160.4	61.16	58.8	41.78	1.222	1.264	1.295	1.245	1.302	1.419	1.184	1.185	1.213	1.218	1.221	1.247		36.0013	202	173	355	156	256.2	70.47	93.41	18.89	113.4
36.2513	1.308	1.257	1.236	1.338	1.224	1.459	1.205	1.22	1.294	1.25	1.207	1.244	1.162	1.24	1.187	1.218	1.219	1.202		36.2513	71.4	53.94	165.2	62.74	58.71	42.74	1.239	1.259	1.286	1.269	1.292	1.425	1.204	1.195	1.217	1.243	1.232	1.226		36.2513	179.7	260.7	344.1	193.3	200.1	134.5	77.13	18.97	65.77
36.5014	1.35	1.26	1.247	1.369	1.244	1.443	1.252	1.247	1.198	1.285	1.22	1.241	1.162	1.213	1.212	1.196	1.222	1.197		36.5014	78.74	53.32	169.2	65.76	59.51	43.74	1.263	1.242	1.254	1.261	1.254	1.427	1.155	1.186	1.192	1.244	1.224	1.224		36.5014	194.9	240.7	316.5	168.2	189.9	134.7	94.43	21.89	69.74
36.7514	1.271	1.264	1.26	1.323	1.276	1.429	1.197	1.241	1.258	1.293	1.249	1.252	1.148	1.197	1.2	1.19	1.186	1.202		36.7514	78.94	57.92	174	68.9	61.54	44.8	1.256	1.235	1.282	1.256	1.258	1.398	1.218	1.195	1.241	1.236	1.206	1.227		36.7514	192.1	296.3	308	179	196.9	130.2	98.9	23.33	97.34
37.0014	1.297	1.207	1.253	1.338	1.272	1.455	1.24	1.174	1.212	1.28	1.224	1.254	1.14	1.238	1.183	1.235	1.234	1.241		37.0014	84.07	57.11	179.9	69.52	63.3	44.03	1.279	1.221	1.301	1.289	1.284	1.399	1.189	1.237	1.212	1.264	1.242	1.25		37.0014	201.6	248.1	234.1	151	211.4	148.4	100.6	19.74	97.71
37.2515	1.319	1.258	1.255	1.365	1.278	1.466	1.22	1.217	1.206	1.264	1.22	1.258	1.175	1.19	1.218	1.209	1.251	1.192		37.2515	95.58	60.96	185.1	71.08	62.3	45.61	1.256	1.248	1.325	1.308	1.275	1.421	1.217	1.182	1.214	1.234	1.241	1.245		37.2515	188.7	276.6	351.7	153.4	231.2	119.3	112	22.45	90.06
37.5015	1.298	1.248	1.214	1.323	1.265	1.462	1.267	1.198	1.223	1.253	1.184	1.27	1.162	1.234	1.226	1.198	1.214	1.236		37.5015	98.2	77	187.9	74.37	64.3	46.37	1.217	1.232	1.269	1.287	1.282	1.496	1.213	1.232	1.188	1.234	1.228	1.194		37.5015	176.2	226.6	332.4	138.6	240.7	95.65	111.1	26.29	65.59
37.7515	1.322	1.223	1.242	1.361	1.291	1.443	1.246	1.25	1.218	1.291	1.173	1.245	1.143	1.229	1.213	1.186	1.242	1.241		37.7515	100.2	57.97	193.5	78.06	64.93	50.05	1.281	1.253	1.325	1.272	1.293	1.468	1.217	1.229	1.215	1.259	1.236	1.195		37.7515	220.2	313.8	333.3	160.7	196.9	97.73	108.2	29.82	82.8
38.0015	1.32	1.233	1.268	1.331	1.23	1.483	1.24	1.222	1.22	1.24	1.177	1.281	1.18	1.252	1.193	1.195	1.203	1.203		38.0015	106.1	59.61	196.1	79.97	65.51	49.67	1.282	1.24	1.279	1.299	1.282	1.462	1.203	1.172	1.188	1.252	1.209	1.229		38.0015	217.4	259.6	275.4	211	189.8	142.7	101	28.98	81.13
38.2515	1.312	1.231	1.249	1.356	1.237	1.504	1.267	1.222	1.222	1.258	1.205	1.231	1.22	1.219	1.188	1.158	1.233	1.202		38.2515	111.8	60.57	202.1	80.95	67.96	47.91	1.263	1.232	1.314	1.29	1.302	1.406	1.181	1.175	1.202	1.23	1.232	1.219		38.2515	206.3	183.3	317.1	164.1	240.4	137.5	99.44	28.84	131.7
38.5015	1.33	1.276	1.269	1.367	1.25	1.502	1.232	1.219	1.272	1.278	1.194	1.29	1.169	1.22	1.208	1.19	1.244	1.177		38.5015	141	69.04	204	85.24	68.04	47.54	1.27	1.243	1.309	1.309	1.276	1.46	1.205	1.18	1.227	1.24	1.243	1.19		38.5015	203.6	276.5	301.2	150.8	214.1	132.8	110	24.84	91.2
38.7516	1.33	1.258	1.258	1.34	1.243	1.479	1.25	1.246	1.231	1.293	1.215	1.265	1.173	1.22	1.204	1.194	1.203	1.218		38.7516	137.5	77.75	204.8	86.47	72.86	57.78	1.246	1.25	1.301	1.283	1.277	1.461	1.178	1.23	1.178	1.222	1.204	1.235		38.7516	168.2	303.4	340.9	162	231.6	132.8	115.8	23.28	151.6
39.0017	1.331	1.221	1.251	1.397	1.225	1.454	1.229	1.199	1.242	1.276	1.192	1.219	1.201	1.214	1.167	1.226	1.208	1.215		39.0017	127.7	90.94	202.9	91.53	77.83	46.12	1.306	1.26	1.295	1.274	1.256	1.442	1.188	1.21	1.206	1.22	1.283	1.191		39.0017	202.2	231.6	317.1	137.8	276.1	153.3	100.8	29.03	95.59
39.2516	1.342	1.239	1.221	1.355	1.285	1.476	1.227	1.265	1.225	1.289	1.222	1.278	1.19	1.209	1.221	1.208	1.233	1.223		39.2516	124.8	81.7	211.7	93.46	89.25	45.24	1.277	1.246	1.283	1.265	1.265	1.457	1.247	1.217	1.229	1.274	1.266	1.228		39.2516	168.6	241.8	330.8	181.6	236.8	130.2	111.1	38.16	95.65
39.5016	1.305	1.226	1.22	1.341	1.274	1.474	1.254	1.232	1.261	1.288	1.22	1.287	1.182	1.246	1.237	1.176	1.166	1.204		39.5016	119.5	81.78	221.5	95.47	83.12	47.75	1.288	1.24	1.308	1.289	1.31	1.473	1.197	1.177	1.233	1.25	1.216	1.243		39.5016	202.6	228.1	369.2	183	244.5	129	121.7	33.7	108.6
39.7517	1.344	1.283	1.249	1.378	1.275	1.551	1.236	1.199	1.24	1.319	1.185	1.309	1.167	1.22	1.192	1.184	1.228	1.221		39.7517	159.3	89.97	212.7	115.9	81.93	48.89	1.257	1.274	1.285	1.294	1.273	1.426	1.204	1.175	1.204	1.232	1.268	1.253		39.7517	188.2	319.9	359.5	174.1	265.2	149.9	131.1	45.47	60.28
40.0017	1.33	1.24	1.217	1.339	1.271	1.543	1.255	1.229	1.249	1.281	1.301	1.26	1.126	1.222	1.211	1.187	1.19	1.19		40.0017	144	100.2	220.9	101.7	85.64	46.14	1.248	1.264	1.287	1.243	1.319	1.5	1.207	1.198	1.198	1.275	1.222	1.206		40.0017	205.7	284.5	401.6	176.7	240.2	153.5	146.4	36.18	73.05
40.2517	1.329	1.276	1.208	1.449	1.224	1.552	1.235	1.248	1.229	1.286	1.223	1.229	1.18	1.211	1.208	1.191	1.189	1.212		40.2517	151.5	102.7	223.5	100.4	100.8	46.4	1.287	1.254	1.309	1.301	1.32	1.472	1.215	1.2	1.233	1.227	1.253	1.208		40.2517	197.1	213.1	333	207.1	229.9	108.6	128.9	47.89	80.83
40.5017	1.316	1.269	1.215	1.386	1.262	1.501	1.248	1.212	1.24	1.266	1.213	1.272	1.174	1.224	1.169	1.216	1.24	1.229		40.5017	159.3	118.9	237	107.9	114.7	50.66	1.272	1.269	1.307	1.265	1.299	1.473	1.245	1.251	1.192	1.222	1.214	1.204		40.5017	186.8	280.6	387.6	164.6	268.1	147.9	119.4	39.84	48.63
40.7517	1.321	1.207	1.223	1.367	1.253	1.544	1.22	1.236	1.241	1.314	1.225	1.292	1.182	1.215	1.149	1.221	1.185	1.206		40.7517	146.3	132.4	236.7	116.9	107.9	57.91	1.258	1.256	1.304	1.269	1.264	1.471	1.204	1.211	1.224	1.23	1.216	1.227		40.7517	202	299.9	345.9	178.2	265.2	132.3	107.1	38.83	75.94
41.0017	1.356	1.26	1.244	1.38	1.273	1.495	1.289	1.206	1.226	1.277	1.221	1.266	1.197	1.205	1.211	1.214	1.214	1.252		41.0017	242.2	127.1	233.3	122	109	53.66	1.319	1.231	1.32	1.276	1.294	1.508	1.22	1.196	1.182	1.259	1.216	1.244		41.0017	204.8	281.7	340.8	226.2	226.1	153.3	117.2	35.38	56.84
41.2517	1.333	1.233	1.182	1.377	1.255	1.553	1.269	1.191	1.198	1.312	1.246	1.211	1.188	1.206	1.225	1.193	1.208	1.232		41.2517	194.8	138.8	244.1	125.1	102.4	52.31	1.274	1.236	1.334	1.291	1.281	1.476	1.203	1.178	1.221	1.247	1.237	1.218		41.2517	193.6	212.5	285.3	198	203.7	175.5	119	53.52	85.04
41.5017	1.342	1.189	1.233	1.39	1.291	1.549	1.232	1.248	1.206	1.331	1.232	1.249	1.182	1.191	1.211	1.21	1.221	1.198		41.5017	243.2	136	234.2	133.1	141.2	51.89	1.273	1.231	1.334	1.291	1.257	1.471	1.203	1.167	1.199	1.252	1.203	1.235		41.5017	215.6	254.3	314.1	238	248.4	169.7	115.9	72.31	79.51
41.7518	1.351	1.25	1.247	1.423	1.267	1.521	1.226	1.227	1.219	1.268	1.198	1.283	1.188	1.218	1.239	1.223	1.193	1.247		41.7518	189.4	147.9	234.3	127.1	144.9	53.36	1.276	1.253	1.321	1.3	1.251	1.457	1.2	1.199	1.216	1.207	1.235	1.21		41.7518	183	235.3	311.7	169.5	262.4	110.1	116.2	39.76	93.09
42.0018	1.32	1.221	1.206	1.409	1.259	1.511	1.269	1.213	1.244	1.296	1.219	1.309	1.223	1.222	1.258	1.221	1.187	1.207		42.0018	207.7	162.5	241.3	144.1	129.2	64.24	1.282	1.253	1.329	1.282	1.27	1.507	1.191	1.225	1.228	1.249	1.232	1.196		42.0018	188.1	233.6	315.7	167.5	238.6	163.4	118.3	57.01	123.4
42.2517	1.341	1.238	1.205	1.427	1.259	1.549	1.249	1.195	1.209	1.268	1.183	1.292	1.166	1.225	1.249	1.211	1.201	1.252		42.2517	194.6	173.6	251.5	128.5	142.2	63.05	1.292	1.254	1.329	1.299	1.325	1.467	1.239	1.229	1.173	1.258	1.23	1.223		42.2517	178.5	229.7	280.2	201.7	214.9	158.1	117.1	33.56	146.7
42.5018	1.345	1.242	1.24	1.39	1.248	1.565	1.227	1.2	1.21	1.261	1.241	1.25	1.189	1.235	1.195	1.173	1.183	1.214		42.5018	184.5	149.5	262.5	139	138	60.34	1.263	1.271	1.332	1.277	1.294	1.517	1.172	1.197	1.191	1.238	1.191	1.19		42.5018	199.5	234.3	341.3	151.6	244.5	154	125.5	42.61	100.2
42.7518	1.334	1.223	1.288	1.367	1.237	1.585	1.259	1.216	1.181	1.277	1.229	1.263	1.177	1.214	1.184	1.179	1.167	1.25		42.7518	182.8	158.5	267.2	166.2	160.5	64.45	1.314	1.226	1.344	1.257	1.284	1.494	1.195	1.204	1.247	1.286	1.235	1.184		42.7518	180.1	233	350.6	176.2	237.9	146.2	123.6	41.83	73.25
43.0017	1.349	1.206	1.253	1.372	1.252	1.633	1.266	1.257	1.248	1.279	1.193	1.254	1.177	1.242	1.221	1.202	1.196	1.232		43.0017	237.6	176	272.6	151.7	145.6	67.58	1.244	1.24	1.372	1.293	1.297	1.53	1.231	1.192	1.22	1.248	1.24	1.188		43.0017	157.7	275	381.3	177	239	132.7	115	24.01	75.54
43.2518	1.333	1.183	1.226	1.385	1.293	1.581	1.241	1.229	1.19	1.264	1.234	1.302	1.162	1.206	1.231	1.186	1.197	1.23		43.2518	220.5	156	266.3	167.6	155.1	68.5	1.301	1.251	1.355	1.273	1.277	1.487	1.204	1.21	1.207	1.255	1.206	1.232		43.2518	170.2	205.3	360.3	170.6	226	161.2	116.3	33.33	132.4
43.5017	1.335	1.247	1.249	1.435	1.202	1.576	1.242	1.208	1.263	1.291	1.201	1.247	1.189	1.213	1.238	1.177	1.226	1.232		43.5017	210.9	143.9	268.3	164.7	163.4	84.45	1.336	1.261	1.312	1.332	1.276	1.507	1.205	1.174	1.179	1.242	1.246	1.218		43.5017	173.7	275.3	349.5	187	231.3	131	111.5	67.17	84.91
43.7518	1.32	1.221	1.223	1.393	1.243	1.572	1.257	1.231	1.246	1.292	1.195	1.255	1.138	1.24	1.196	1.2	1.165	1.204		43.7518	240.4	177.2	273.5	167	162.8	113.9	1.286	1.256	1.334	1.292	1.32	1.486	1.213	1.209	1.252	1.244	1.236	1.229		43.7518	214.7	318.2	324.2	178	177	131.2	128.8	39.76	121.2
44.0017	1.364	1.212	1.222	1.408	1.245	1.621	1.282	1.2	1.24	1.26	1.215	1.269	1.189	1.205	1.186	1.242	1.178	1.198		44.0017	239.1	174.2	273.9	175.1	204.3	80.95	1.309	1.267	1.321	1.29	1.277	1.538	1.175	1.204	1.195	1.211	1.254	1.213		44.0017	193.4	252.9	354.3	194.9	234.5	181	118.8	67.76	120.1
44.2518	1.384	1.229	1.218	1.423	1.224	1.57	1.282	1.232	1.238	1.279	1.226	1.288	1.155	1.207	1.217	1.221	1.157	1.221		44.2518	233.4	170.9	280.8	179	170.6	95.8	1.271	1.281	1.312	1.335	1.272	1.561	1.177	1.229	1.2	1.216	1.259	1.208		44.2518	210.3	222.8	307.2	194.1	230	165.7	112.5	42.24	97.07
44.5018	1.402	1.257	1.257	1.438	1.261	1.586	1.227	1.192	1.234	1.305	1.194	1.267	1.18	1.231	1.188	1.199	1.217	1.236		44.5018	238	165.6	289.2	199.2	186.6	96.11	1.343	1.289	1.366	1.319	1.308	1.547	1.18	1.206	1.162	1.253	1.259	1.243		44.5018	211.3	278.5	384.7	161.3	205.9	141.9	138.3	58.06	97.2
44.7517	1.436	1.206	1.27	1.406	1.252	1.643	1.253	1.226	1.212	1.253	1.204	1.277	1.167	1.265	1.207	1.227	1.186	1.19		44.7517	224.3	161.1	280.3	205.3	203.5	135.3	1.274	1.262	1.36	1.278	1.305	1.532	1.219	1.184	1.211	1.24	1.254	1.263		44.7517	167.9	261.8	358.3	189.4	243.8	162.8	112.8	112.1	84.61
45.0017	1.379	1.252	1.249	1.469	1.234	1.595	1.278	1.207	1.242	1.269	1.259	1.293	1.169	1.229	1.212	1.213	1.243	1.195		45.0017	248.6	171.9	280.3	203	188.2	83.55	1.313	1.271	1.37	1.285	1.292	1.516	1.211	1.171	1.198	1.187	1.23	1.223		45.0017	206.8	290.2	371.3	193.4	228.8	152.2	128.4	63.84	125.9
45.2517	1.337	1.26	1.209	1.425	1.25	1.609	1.288	1.215	1.211	1.294	1.231	1.25	1.148	1.221	1.188	1.185	1.23	1.189		45.2517	258.7	184.5	285.9	205.7	196	119.8	1.303	1.279	1.37	1.333	1.309	1.577	1.214	1.183	1.208	1.254	1.226	1.212		45.2517	189.5	239.5	312.2	174.5	246.8	164.1	127.7	71.16	91.93
45.5017	1.409	1.195	1.251	1.425	1.239	1.647	1.216	1.228	1.227	1.298	1.206	1.275	1.157	1.206	1.175	1.19	1.191	1.215		45.5017	242.5	156.4	292.9	184.9	183.2	101	1.322	1.237	1.34	1.291	1.293	1.51	1.199	1.167	1.196	1.254	1.222	1.234		45.5017	183.1	273.9	384.2	202.7	234.6	179.6	109.8	69.26	72.9
45.7518	1.374	1.243	1.253	1.442	1.245	1.648	1.214	1.173	1.237	1.264	1.192	1.289	1.189	1.226	1.204	1.205	1.214	1.232		45.7518	284.8	185.1	300.8	198.5	248	120.5	1.281	1.232	1.351	1.272	1.284	1.53	1.16	1.181	1.165	1.227	1.211	1.241		45.7518	199.3	277.8	363.2	163.8	233.9	208	114.2	42.55	105
46.0017	1.386	1.256	1.246	1.476	1.249	1.605	1.259	1.194	1.231	1.261	1.226	1.293	1.177	1.244	1.268	1.19	1.209	1.203		46.0017	294.1	193.1	304.8	191.4	242.6	112.7	1.325	1.29	1.359	1.325	1.307	1.565	1.207	1.2	1.214	1.246	1.252	1.269		46.0017	219.8	221.3	362.6	178	195.1	191.7	108.9	84.14	125.3
46.2517	1.367	1.236	1.201	1.424	1.238	1.692	1.305	1.198	1.22	1.31	1.207	1.273	1.195	1.214	1.205	1.192	1.216	1.21		46.2517	286.5	168.7	314.8	207	230.2	136.9	1.317	1.313	1.323	1.287	1.32	1.545	1.21	1.153	1.183	1.23	1.188	1.18		46.2517	184.6	282.8	336.5	167.6	218.8	162.4	108.7	76.58	89.59
46.5017	1.385	1.226	1.245	1.46	1.267	1.672	1.25	1.234	1.207	1.278	1.259	1.313	1.167	1.221	1.211	1.201	1.221	1.214		46.5017	297.7	163.6	310.8	215.5	241.2	104.4	1.292	1.249	1.36	1.319	1.282	1.548	1.154	1.149	1.199	1.217	1.207	1.224		46.5017	188.8	239.5	347.9	173.8	228	167	124	69.71	72.91
46.7517	1.368	1.232	1.272	1.448	1.269	1.674	1.277	1.176	1.238	1.258	1.215	1.26	1.138	1.224	1.203	1.181	1.206	1.172		46.7517	303.1	178.5	307.5	224.7	294.4	133.4	1.288	1.275	1.334	1.301	1.308	1.581	1.193	1.191	1.195	1.265	1.196	1.227		46.7517	219.2	286.7	319.7	151.5	202.7	183.2	121.3	85.62	74.97
47.0017	1.411	1.207	1.214	1.414	1.255	1.627	1.236	1.237	1.238	1.306	1.228	1.275	1.152	1.214	1.196	1.194	1.213	1.195		47.0017	278.4	195	299.7	218	252	124.8	1.341	1.243	1.368	1.35	1.345	1.572	1.21	1.166	1.172	1.307	1.222	1.21		47.0017	183.2	306.6	327.4	195.3	213.3	151.8	104.2	65.7	100.3
47.2517	1.359	1.253	1.235	1.416	1.247	1.612	1.27	1.201	1.241	1.302	1.164	1.279	1.142	1.223	1.194	1.165	1.201	1.194		47.2517	296.5	177.3	320.9	216.9	271	163.3	1.377	1.259	1.344	1.311	1.273	1.576	1.194	1.165	1.166	1.257	1.205	1.19		47.2517	203.1	255.3	297.8	215.9	213.5	156.9	111.7	153.8	111.3
47.5018	1.388	1.226	1.257	1.459	1.275	1.689	1.239	1.211	1.191	1.283	1.218	1.268	1.172	1.231	1.227	1.176	1.19	1.224		47.5018	288.2	166.7	300.2	247.8	262.4	176.2	1.319	1.237	1.346	1.329	1.292	1.564	1.175	1.199	1.192	1.26	1.26	1.224		47.5018	173	216.5	296.8	245	235.5	186.5	131.5	57.71	100.5
47.7518	1.413	1.224	1.254	1.472	1.248	1.668	1.232	1.21	1.235	1.253	1.244	1.277	1.145	1.239	1.187	1.184	1.191	1.207		47.7518	298.1	165.4	311	233	318.6	179.2	1.312	1.267	1.339	1.306	1.329	1.589	1.16	1.183	1.179	1.228	1.179	1.223		47.7518	204.9	308.2	341.1	224.9	215.8	171.3	118.4	57.83	139.8
48.0018	1.389	1.227	1.225	1.476	1.262	1.659	1.236	1.253	1.186	1.316	1.195	1.267	1.241	1.227	1.222	1.191	1.196	1.208		48.0018	280.8	171.1	314.4	255.9	245.8	198.4	1.306	1.253	1.358	1.269	1.306	1.561	1.174	1.219	1.217	1.226	1.243	1.219		48.0018	218.8	239.6	339.3	192.1	216.1	212.7	108.6	32.38	117.3
48.2517	1.356	1.21	1.247	1.512	1.246	1.673	1.287	1.249	1.207	1.335	1.245	1.277	1.161	1.192	1.191	1.17	1.206	1.208		48.2517	277.2	164.8	326.5	251.1	283.8	188.6	1.305	1.274	1.401	1.304	1.304	1.596	1.174	1.201	1.212	1.232	1.224	1.182		48.2517	197.5	224.8	324.6	156.4	220.2	175.1	116.8	91.01	120.8
48.5017	1.398	1.214	1.247	1.427	1.221	1.708	1.298	1.197	1.204	1.231	1.216	1.272	1.146	1.211	1.214	1.186	1.197	1.219		48.5017	274.7	171.3	314.1	252.3	270	167.9	1.306	1.263	1.351	1.316	1.316	1.622	1.219	1.187	1.2	1.253	1.246	1.194		48.5017	214.8	302.1	371.4	199.3	201.8	204.3	120	68.42	96.57
48.7517	1.41	1.181	1.218	1.473	1.273	1.693	1.281	1.202	1.198	1.284	1.164	1.24	1.18	1.24	1.229	1.192	1.164	1.218		48.7517	287.6	175.6	311	256.5	284.1	179.5	1.331	1.289	1.397	1.332	1.286	1.652	1.226	1.186	1.191	1.23	1.201	1.246		48.7517	205.5	222.3	364.8	188.6	231	158.8	107.2	87.95	105
49.0017	1.408	1.176	1.28	1.536	1.239	1.697	1.284	1.202	1.188	1.265	1.25	1.292	1.19	1.22	1.233	1.194	1.191	1.199		49.0017	284.1	182.1	322.3	266.5	277.2	209.4	1.342	1.26	1.409	1.336	1.307	1.623	1.185	1.211	1.198	1.244	1.26	1.187		49.0017	198.4	236.7	344.6	194.5	185.2	218	99.32	96.77	134.3
49.2516	1.481	1.215	1.225	1.542	1.24	1.676	1.291	1.229	1.239	1.297	1.199	1.249	1.201	1.205	1.171	1.183	1.214	1.171		49.2516	314.9	178.3	331.3	257	273.5	187.4	1.318	1.258	1.384	1.328	1.264	1.613	1.206	1.197	1.194	1.207	1.211	1.2		49.2516	205.1	280.3	410.4	170.7	238.3	206.9	119.2	69.49	82.73
49.5017	1.401	1.213	1.227	1.486	1.24	1.73	1.278	1.238	1.245	1.336	1.209	1.288	1.169	1.247	1.182	1.226	1.232	1.187		49.5017	271.3	169.6	318.7	265.7	270	165.8	1.301	1.23	1.382	1.326	1.303	1.611	1.191	1.205	1.186	1.237	1.187	1.174		49.5017	188.1	273.6	362.6	162.5	232.5	203.4	108.1	111.1	137.3
49.7517	1.443	1.244	1.244	1.548	1.275	1.759	1.257	1.193	1.208	1.352	1.216	1.344	1.153	1.21	1.203	1.172	1.195	1.234		49.7517	274.2	169.9	331.8	272.1	272.7	164.5	1.338	1.246	1.375	1.331	1.344	1.589	1.206	1.216	1.188	1.255	1.239	1.252		49.7517	179.9	233	357	188.7	234.3	185.9	137.9	63.21	117.1
50.0018	1.452	1.225	1.25	1.506	1.23	1.723	1.27	1.232	1.189	1.339	1.193	1.26	1.141	1.197	1.185	1.203	1.253	1.244		50.0018	282.8	153.4	328.5	260.8	316.9	211.1	1.352	1.241	1.403	1.3	1.314	1.657	1.223	1.21	1.177	1.285	1.214	1.254		50.0018	239.1	236.3	301.4	163	220.3	169.1	102.7	47.47	84.31
50.2517	1.404	1.202	1.247	1.544	1.254	1.757	1.277	1.22	1.2	1.31	1.201	1.337	1.165	1.203	1.208	1.188	1.223	1.188		50.2517	311.7	195.7	333.9	281.4	295.1	226.8	1.31	1.249	1.432	1.355	1.32	1.645	1.18	1.197	1.17	1.212	1.208	1.198		50.2517	172	243.7	317.2	178.6	240.6	219.4	107.5	78.68	95.89
50.5017	1.417	1.27	1.251	1.543	1.236	1.785	1.275	1.181	1.228	1.321	1.228	1.322	1.174	1.222	1.197	1.153	1.223	1.196		50.5017	277.8	179.7	341.8	286.9	299.3	198.1	1.343	1.237	1.397	1.348	1.328	1.685	1.19	1.165	1.178	1.21	1.203	1.181		50.5017	162.3	225.2	370.4	157.8	223.9	197.2	130.9	113.2	66.67
50.7517	1.43	1.213	1.218	1.496	1.265	1.727	1.277	1.169	1.238	1.35	1.244	1.334	1.148	1.188	1.223	1.195	1.222	1.199		50.7517	289.2	196.2	328.6	284.4	284.6	207.2	1.326	1.254	1.405	1.363	1.33	1.642	1.197	1.181	1.18	1.241	1.206	1.222		50.7517	179	239.4	327.6	186.5	235	224.7	107.7	84.24	99.64
51.0017	1.38	1.248	1.262	1.5	1.265	1.764	1.299	1.19	1.215	1.295	1.2	1.309	1.14	1.201	1.169	1.233	1.219	1.194		51.0017	307.4	187.8	339.7	300.1	296.7	198	1.365	1.283	1.396	1.35	1.322	1.674	1.201	1.169	1.18	1.254	1.198	1.219		51.0017	211.2	248.4	294.6	217.7	207.4	190.5	122	92.45	89.6
51.2517	1.405	1.2	1.222	1.516	1.226	1.784	1.248	1.204	1.225	1.333	1.203	1.313	1.166	1.209	1.189	1.199	1.183	1.198		51.2517	294.5	177.9	342.3	292.9	270.4	216.2	1.322	1.318	1.395	1.341	1.301	1.691	1.203	1.197	1.209	1.235	1.21	1.191		51.2517	178.8	207.1	342.1	199.3	245	173.8	107.8	104.3	102.2
51.5017	1.498	1.233	1.265	1.567	1.232	1.759	1.288	1.165	1.22	1.323	1.206	1.304	1.165	1.222	1.197	1.191	1.175	1.225		51.5017	283.4	191.1	333.5	301	312.4	195.8	1.372	1.279	1.395	1.329	1.269	1.693	1.179	1.178	1.194	1.262	1.228	1.231		51.5017	176.8	257	319.2	234.1	234.4	190.6	119	74.79	94.05
51.7517	1.521	1.22	1.235	1.536	1.218	1.794	1.263	1.198	1.206	1.375	1.201	1.332	1.168	1.216	1.187	1.189	1.209	1.209		51.7517	278.4	197	335.3	292.7	321.2	309.3	1.334	1.307	1.447	1.353	1.36	1.659	1.181	1.223	1.192	1.227	1.236	1.197		51.7517	207	224.1	331	193.7	274.9	169.1	125.6	129.6	129.9
52.0017	1.511	1.192	1.218	1.545	1.259	1.77	1.284	1.208	1.214	1.315	1.204	1.311	1.161	1.215	1.183	1.198	1.214	1.218		52.0017	311.1	162.2	350.3	291.8	273.4	348.9	1.327	1.284	1.415	1.363	1.305	1.698	1.194	1.176	1.171	1.239	1.224	1.19		52.0017	178.4	269.7	384.8	184.7	252	171.9	126.6	114.6	114.5
52.2517	1.443	1.25	1.205	1.55	1.264	1.756	1.282	1.193	1.201	1.328	1.194	1.283	1.172	1.2	1.21	1.203	1.209	1.184		52.2517	302.8	208.9	343.2	300.3	319	351.6	1.368	1.281	1.413	1.359	1.291	1.72	1.182	1.201	1.219	1.229	1.214	1.227		52.2517	224.8	247.9	390.9	220.3	248.3	198.5	119.3	108.8	112.4
52.5017	1.546	1.208	1.232	1.607	1.23	1.801	1.332	1.182	1.227	1.342	1.242	1.302	1.175	1.199	1.216	1.189	1.197	1.24		52.5017	305.2	179.1	341.9	314.5	299.4	339.2	1.389	1.268	1.418	1.319	1.316	1.675	1.236	1.191	1.217	1.21	1.192	1.178		52.5017	171.5	293.7	352.1	183.5	220.5	211.6	116.7	79.7	73.02
52.7517	1.44	1.223	1.22	1.596	1.239	1.809	1.299	1.194	1.249	1.333	1.2	1.276	1.148	1.194	1.163	1.182	1.221	1.175		52.7517	297.4	166.5	341.1	307.3	296.9	359.1	1.319	1.279	1.399	1.331	1.307	1.71	1.199	1.195	1.199	1.242	1.233	1.209		52.7517	192.4	202.5	368.7	208.2	257.9	193.7	124.9	108.6	109.8
53.0017	1.477	1.173	1.226	1.61	1.261	1.821	1.28	1.171	1.186	1.361	1.233	1.306	1.149	1.209	1.15	1.166	1.181	1.195		53.0017	293.1	174.1	350.1	310	299.5	332.5	1.349	1.284	1.433	1.342	1.308	1.785	1.162	1.182	1.207	1.229	1.224	1.223		53.0017	199.3	247.8	331.9	191.1	241.1	200.8	141.3	157.7	109.1
53.2517	1.475	1.25	1.24	1.569	1.251	1.872	1.308	1.19	1.245	1.283	1.219	1.338	1.21	1.264	1.151	1.176	1.214	1.185		53.2517	329.3	199.6	342.3	316	309.6	296.9	1.397	1.268	1.389	1.393	1.329	1.879	1.205	1.174	1.193	1.272	1.232	1.258		53.2517	171.5	283.4	340.6	240.2	232.7	204	126.6	145.2	121.9
53.5017	1.438	1.219	1.232	1.565	1.235	1.809	1.31	1.205	1.235	1.344	1.207	1.35	1.167	1.214	1.23	1.182	1.184	1.225		53.5017	306.6	180.6	343.1	334.9	290.4	283.4	1.364	1.298	1.408	1.375	1.304	1.941	1.193	1.192	1.179	1.224	1.259	1.229		53.5017	199.9	340.2	346.4	171.8	280	194.7	127.3	91.54	114.7
53.7518	1.45	1.203	1.215	1.61	1.241	1.878	1.317	1.175	1.243	1.294	1.264	1.313	1.182	1.243	1.172	1.204	1.222	1.195		53.7518	309.7	207.4	351.5	340	292.5	325.3	1.372	1.295	1.444	1.337	1.296	2.917	1.185	1.177	1.207	1.22	1.263	1.231		53.7518	174	275.3	351.7	162.7	224.3	193.5	129.5	56.38	94.17
54.0017	1.471	1.236	1.221	1.566	1.235	1.848	1.323	1.204	1.258	1.303	1.275	1.3	1.145	1.261	1.203	1.169	1.208	1.186		54.0017	313.2	189.5	351.3	327.5	294.8	255	1.382	1.291	1.451	1.382	1.29	2.873	1.239	1.214	1.188	1.261	1.253	1.205		54.0017	180.1	227.2	353.3	190.9	210.6	236.2	127.1	106.8	118.9
54.2517	1.49	1.189	1.244	1.599	1.222	1.81	1.296	1.226	1.27	1.362	1.256	1.3	1.172	1.211	1.184	1.194	1.215	1.208		54.2517	320.8	192.3	353	315.6	327	295.3	1.349	1.292	1.439	1.354	1.348	6.327	1.207	1.184	1.218	1.223	1.189	1.234		54.2517	181.9	286.1	348	179.5	210.5	158.5	134	92.86	91.05
54.5017	1.509	1.251	1.202	1.592	1.294	1.887	1.333	1.216	1.205	1.34	1.242	1.303	1.153	1.233	1.199	1.183	1.193	1.229		54.5017	289.7	191.4	350.8	335.4	306.2	278.8	1.395	1.277	1.426	1.329	1.295	9.716	1.201	1.2	1.196	1.241	1.212	1.225		54.5017	191.7	281.3	364.6	167.7	246.2	259.2	127.9	93.47	140.3
54.7517	1.497	1.227	1.296	1.635	1.239	1.842	1.319	1.222	1.261	1.317	1.215	1.306	1.14	1.223	1.198	1.181	1.218	1.196		54.7517	299.1	185.1	384.6	308.4	337.5	311.6	1.357	1.335	1.429	1.409	1.366	8.101	1.188	1.201	1.188	1.209	1.218	1.191		54.7517	170.9	236.5	355.9	177.8	268.5	242.8	128.4	93.34	143.2
55.0017	1.479	1.24	1.248	1.606	1.22	1.859	1.316	1.18	1.245	1.328	1.258	1.302	1.143	1.219	1.238	1.185	1.237	1.203		55.0017	312.5	176.3	353.8	338	329.7	270.6	1.383	1.298	1.438	1.384	1.35	10.35	1.213	1.21	1.182	1.242	1.217	1.199		55.0017	188.2	242.4	354.9	216.7	221.2	235.7	135.3	124.3	131.6
55.2517	1.533	1.208	1.234	1.665	1.208	1.901	1.294	1.238	1.267	1.313	1.259	1.353	1.151	1.224	1.185	1.179	1.23	1.194		55.2517	341.1	189.7	364.7	335.7	327.7	274.4	1.392	1.278	1.488	1.367	1.325	12.04	1.194	1.206	1.201	1.236	1.217	1.21		55.2517	226.4	277.9	288.2	158.5	213.6	208.9	147.9	115	131.1
55.5017	1.516	1.246	1.229	1.661	1.233	1.904	1.316	1.206	1.249	1.332	1.271	1.296	1.166	1.195	1.237	1.188	1.208	1.197		55.5017	323	172.9	360.2	325.1	342.3	275.5	1.373	1.303	1.453	1.356	1.286	11.27	1.171	1.218	1.195	1.228	1.188	1.193		55.5017	185.6	220.4	330.6	198.7	280.7	227.9	135	136.3	151.5
55.7517	1.493	1.235	1.245	1.675	1.21	1.882	1.327	1.216	1.236	1.336	1.242	1.312	1.205	1.202	1.213	1.198	1.224	1.193		55.7517	335.4	196.7	375.2	310.7	310.7	279.4	1.409	1.288	1.47	1.379	1.305	9.283	1.169	1.191	1.173	1.208	1.208	1.228		55.7517	155.2	259	357.4	184.2	206	277.9	132	124.4	135.3
56.0017	1.481	1.247	1.239	1.64	1.291	1.908	1.353	1.228	1.221	1.369	1.23	1.356	1.172	1.227	1.205	1.153	1.175	1.153		56.0017	329.6	183.7	369	316.4	305.7	266.4	1.402	1.28	1.46	1.325	1.309	13.33	1.13	1.205	1.174	1.241	1.209	1.176		56.0017	207.6	203.4	343.4	172.7	214.1	265.9	132.1	151.7	87.16
56.2517	1.466	1.241	1.249	1.676	1.261	1.872	1.343	1.221	1.222	1.365	1.21	1.345	1.205	1.207	1.183	1.206	1.21	1.211		56.2517	312.8	173.1	371.6	319.2	336.1	313	1.399	1.287	1.466	1.398	1.33	12.64	1.212	1.21	1.188	1.29	1.249	1.196		56.2517	233.8	244.9	386	202.2	290	204	130.2	96.52	115.4
56.5017	1.548	1.228	1.235	1.729	1.245	1.934	1.35	1.218	1.217	1.358	1.227	1.342	1.179	1.248	1.19	1.176	1.209	1.186		56.5017	282.7	193.1	361	325.8	366	307.3	1.413	1.323	1.472	1.368	1.333	13.6	1.229	1.198	1.205	1.226	1.227	1.226		56.5017	178.4	317.1	346	183.4	246.3	184.3	126.5	104.7	132.9
56.7517	1.514	1.218	1.256	1.676	1.243	1.928	1.325	1.225	1.224	1.344	1.214	1.304	1.163	1.214	1.189	1.183	1.238	1.187		56.7517	326.6	199.9	378.4	314.4	387.4	263.8	1.395	1.293	1.451	1.347	1.309	11.94	1.18	1.17	1.184	1.264	1.192	1.213		56.7517	193.5	189.9	337.2	172.5	242.2	202.6	141.1	132.9	115.1
57.0017	1.478	1.163	1.268	1.675	1.234	1.956	1.312	1.229	1.232	1.333	1.185	1.296	1.21	1.197	1.175	1.184	1.222	1.19		57.0017	291.4	173.2	361.5	315.7	385.6	304.9	1.402	1.337	1.459	1.361	1.308	13.13	1.199	1.125	1.195	1.219	1.209	1.192		57.0017	195.7	203.3	325.5	173.2	250.7	191.9	132.6	122.1	101.2
57.2517	1.54	1.22	1.255	1.657	1.235	1.966	1.401	1.17	1.21	1.39	1.223	1.333	1.172	1.233	1.148	1.178	1.166	1.198		57.2517	323	180.4	370.9	334	348.3	299.1	1.386	1.308	1.437	1.344	1.333	9.982	1.191	1.181	1.19	1.235	1.193	1.215		57.2517	185.1	278.6	342.7	194	267.9	234.4	124.3	116.1	133.8
57.5017	1.531	1.22	1.223	1.728	1.265	1.949	1.352	1.199	1.232	1.399	1.253	1.356	1.166	1.189	1.215	1.17	1.195	1.228		57.5017	325.6	186.7	362.4	341.4	365.4	328.3	1.412	1.312	1.501	1.404	1.322	12.09	1.177	1.201	1.218	1.232	1.213	1.199		57.5017	193.1	203.9	345	205.2	185.1	217.7	126.3	113.8	144.7
57.7517	1.562	1.213	1.239	1.66	1.233	1.924	1.379	1.229	1.242	1.358	1.225	1.341	1.191	1.193	1.178	1.164	1.201	1.186		57.7517	321.1	184.5	376.6	353.2	361.6	336.9	1.391	1.313	1.455	1.379	1.331	11.73	1.21	1.186	1.205	1.223	1.232	1.199		57.7517	201	214	325.7	155.6	288.1	218.6	164.6	115.6	144
58.0017	1.562	1.248	1.223	1.741	1.306	2.002	1.346	1.223	1.238	1.361	1.22	1.349	1.167	1.196	1.148	1.205	1.224	1.192		58.0017	322.9	179.4	342.1	340.8	334.1	308	1.376	1.309	1.467	1.42	1.342	11.29	1.199	1.216	1.173	1.22	1.224	1.194		58.0017	201.8	289.1	351.9	161.2	237.5	160.3	116.5	142.2	181.2
58.2517	1.5	1.253	1.202	1.745	1.225	1.969	1.399	1.196	1.288	1.347	1.236	1.35	1.15	1.195	1.196	1.18	1.195	1.175		58.2517	323.5	179.2	369.4	325.4	325.7	339.1	1.399	1.306	1.449	1.405	1.365	13.23	1.184	1.19	1.239	1.267	1.226	1.201		58.2517	195.8	322	347.2	213.8	236.8	257.1	127.3	120.2	121.9
58.5017	1.542	1.202	1.228	1.697	1.204	2.012	1.354	1.217	1.287	1.37	1.249	1.33	1.133	1.244	1.206	1.204	1.244	1.204		58.5017	346.7	172.8	355.5	338.9	353.9	321.2	1.376	1.324	1.476	1.426	1.411	10.99	1.169	1.188	1.192	1.241	1.212	1.195		58.5017	201.7	318.7	367.7	193.9	242.5	175	115	169	126.1
58.7517	1.512	1.227	1.242	1.731	1.241	1.959	1.37	1.217	1.227	1.359	1.254	1.334	1.188	1.192	1.2	1.202	1.183	1.212		58.7517	325.2	181.4	360.1	347.2	356	359.2	1.401	1.282	1.463	1.402	1.337	9.525	1.199	1.183	1.214	1.285	1.228	1.185		58.7517	162.5	235.6	352.7	181	260.6	165.6	119.2	159.1	155.1
59.0017	1.549	1.234	1.229	1.746	1.248	2.007	1.356	1.187	1.259	1.369	1.237	1.35	1.101	1.19	1.213	1.173	1.205	1.2		59.0017	322.3	180.9	383.2	352.2	337.7	370.6	1.463	1.275	1.448	1.376	1.35	10.3	1.169	1.165	1.202	1.242	1.235	1.195		59.0017	207.3	225.7	379.2	176.2	211.8	214.4	140.2	112.7	132.4
59.2517	1.575	1.24	1.249	1.729	1.27	1.97	1.406	1.204	1.252	1.364	1.261	1.447	1.144	1.204	1.154	1.21	1.191	1.184		59.2517	309.8	201.5	357.1	371.9	356.1	296.7	1.434	1.263	1.516	1.414	1.327	11.65	1.185	1.153	1.215	1.25	1.257	1.218		59.2517	215.4	285.9	361.3	174.2	243.4	224.7	126.3	182.2	119.8
59.5017	1.568	1.2	1.221	1.78	1.228	1.997	1.392	1.183	1.274	1.383	1.216	1.395	1.188	1.195	1.216	1.173	1.182	1.187		59.5017	334	171.3	362.4	346.2	343.3	311.8	1.417	1.273	1.525	1.391	1.34	14.18	1.2	1.231	1.197	1.262	1.228	1.181		59.5017	189.9	237.3	323.5	182.8	263.5	188.4	119.1	152.6	85.82
59.7517	1.643	1.268	1.238	1.775	1.235	2.033	1.425	1.18	1.238	1.309	1.288	1.324	1.183	1.201	1.181	1.217	1.204	1.217		59.7517	339.6	213.1	371.7	344.9	310.1	344.8	1.365	1.272	1.507	1.398	1.337	15.13	1.222	1.221	1.212	1.239	1.227	1.198		59.7517	167.7	305.7	362.1	181.1	214.9	203.4	128.6	88.2	154.5
60.0017	1.591	1.208	1.267	1.774	1.24	2.093	1.418	1.234	1.208	1.363	1.3	1.384	1.159	1.181	1.2	1.178	1.196	1.2		60.0017	293.3	195.6	373.3	333.9	285.8	327.7	1.426	1.28	1.493	1.377	1.382	14.61	1.184	1.232	1.194	1.235	1.208	1.208		60.0017	199.8	256.1	370.2	222.5	251.8	215.9	141.7	135.2	185.1
60.2517	1.614	1.19	1.206	1.76	1.264	2.081	1.381	1.205	1.241	1.38	1.245	1.366	1.141	1.186	1.187	1.193	1.205	1.154		60.2517	305.7	173.4	374.8	329.2	287.1	318.8	1.394	1.309	1.536	1.447	1.381	14	1.159	1.21	1.205	1.208	1.205	1.207		60.2517	213.5	243.6	289	180.7	205.9	224.4	116.3	146.5	147.3
60.5017	1.663	1.262	1.238	1.798	1.234	2.109	1.369	1.191	1.26	1.364	1.248	1.39	1.15	1.219	1.199	1.202	1.204	1.189		60.5017	324.3	189.2	373.7	359.7	279	308.3	1.445	1.293	1.528	1.413	1.347	14.31	1.207	1.181	1.17	1.189	1.208	1.208		60.5017	178	261.5	313.7	230.1	241.1	254.8	138.1	111.8	146.2
60.7517	1.596	1.235	1.243	1.811	1.21	2.071	1.388	1.143	1.244	1.392	1.267	1.401	1.153	1.216	1.18	1.194	1.233	1.174		60.7517	301.3	201	390.5	350.2	312.5	293.5	1.401	1.285	1.495	1.415	1.407	14.1	1.209	1.193	1.208	1.23	1.213	1.215		60.7517	200.4	270.3	288.5	174.1	223.8	229.2	134	119.6	129.6
61.0017	1.57	1.235	1.226	1.851	1.259	2.076	1.359	1.187	1.233	1.385	1.238	1.361	1.127	1.188	1.194	1.19	1.186	1.232		61.0017	334.7	242.3	377.4	359.3	290.1	312	1.425	1.322	1.51	1.422	1.397	14.31	1.204	1.175	1.168	1.182	1.221	1.235		61.0017	175.3	343.6	367.2	196.6	275.8	198.8	120.2	132.8	133
61.2517	1.595	1.199	1.185	1.817	1.204	2.093	1.374	1.216	1.233	1.417	1.27	1.375	1.1	1.21	1.191	1.195	1.223	1.241		61.2517	306.7	259.1	369.5	345.1	290.1	313.6	1.427	1.299	1.533	1.4	1.366	13.9	1.155	1.176	1.232	1.262	1.217	1.174		61.2517	171.1	265.5	357.4	193.6	270.7	191.1	117.4	162.3	112.9
61.5017	1.61	1.237	1.256	1.798	1.216	2.141	1.433	1.203	1.227	1.406	1.289	1.366	1.135	1.176	1.159	1.185	1.198	1.193		61.5017	316.1	190.9	383.2	337.7	292.2	336.2	1.472	1.332	1.53	1.396	1.32	11.94	1.184	1.175	1.172	1.233	1.26	1.212		61.5017	221.8	245.5	395.4	204.3	265.1	228.6	115	128.2	150.7
61.7517	1.587	1.223	1.246	1.786	1.216	2.097	1.463	1.178	1.228	1.442	1.286	1.369	1.214	1.167	1.182	1.17	1.238	1.186		61.7517	341.1	209	383.5	355.5	265.8	296.7	1.493	1.324	1.522	1.437	1.36	12.18	1.188	1.145	1.186	1.255	1.196	1.215		61.7517	166	246.4	368.8	172.8	302.6	205.9	131.4	128.5	116.6
62.0017	1.565	1.184	1.25	1.875	1.209	2.158	1.451	1.215	1.244	1.468	1.278	1.325	1.12	1.216	1.19	1.178	1.186	1.196		62.0017	317.2	194.5	380.9	367.3	311.8	315.4	1.438	1.309	1.511	1.411	1.345	12.62	1.208	1.175	1.185	1.243	1.249	1.201		62.0017	215	289.1	359	225.3	230.1	236.4	120.6	108	101.1
62.2517	1.569	1.264	1.226	1.802	1.202	2.119	1.415	1.192	1.236	1.445	1.273	1.405	1.145	1.219	1.163	1.154	1.171	1.222		62.2517	328.6	197.5	407.1	357.5	343.5	326.2	1.436	1.319	1.564	1.443	1.361	12.53	1.18	1.198	1.207	1.238	1.213	1.182		62.2517	188.3	237	324.2	198.1	241.4	207.7	121.7	99.27	129.6
62.5017	1.594	1.247	1.228	1.877	1.255	2.134	1.437	1.203	1.263	1.449	1.237	1.397	1.14	1.22	1.165	1.175	1.2	1.213		62.5017	324.3	181.7	380.2	343.7	324	328.7	1.458	1.342	1.55	1.394	1.351	12.41	1.201	1.199	1.192	1.23	1.235	1.175		62.5017	206	244.2	366	227.3	247.7	233.1	112.9	101.8	113
62.7517	1.642	1.233	1.227	1.874	1.253	2.092	1.427	1.228	1.28	1.443	1.246	1.395	1.161	1.217	1.19	1.201	1.219	1.205		62.7517	343.4	193.9	389	340.1	312.9	302.2	1.435	1.32	1.531	1.454	1.388	11.74	1.196	1.217	1.21	1.216	1.228	1.223		62.7517	209.4	304.2	342.5	189.5	250	212	109.8	87.78	101.4
63.0017	1.631	1.223	1.263	1.882	1.23	2.189	1.431	1.238	1.233	1.407	1.254	1.402	1.157	1.181	1.174	1.22	1.218	1.157		63.0017	356.5	175.9	380.8	349.4	360.2	370	1.472	1.27	1.509	1.402	1.376	11.81	1.22	1.201	1.188	1.239	1.22	1.195		63.0017	199.5	256.2	368.8	187.7	209.3	213.8	133.4	123.9	75.44
63.2517	1.643	1.203	1.22	1.871	1.268	2.186	1.426	1.18	1.261	1.468	1.264	1.376	1.17	1.231	1.191	1.158	1.154	1.208		63.2517	344.1	163.8	392	340.7	325	315.2	1.456	1.287	1.527	1.458	1.418	11.9	1.179	1.202	1.218	1.211	1.214	1.2		63.2517	196.7	230	329.3	173.9	229.8	204.7	110.9	97.96	79.68
63.5017	1.664	1.222	1.219	1.907	1.266	2.154	1.431	1.191	1.263	1.427	1.25	1.409	1.154	1.218	1.193	1.182	1.224	1.195		63.5017	315.3	189.3	387.8	346.9	346.1	351.8	1.468	1.307	1.536	1.484	1.393	11.59	1.204	1.21	1.183	1.213	1.205	1.197		63.5017	203.3	203.3	311.6	232.5	243.1	223.7	145.8	114.3	111.5
63.7517	1.655	1.221	1.236	1.886	1.265	2.183	1.483	1.211	1.272	1.458	1.274	1.379	1.14	1.196	1.169	1.205	1.206	1.218		63.7517	335.6	184.4	370.5	358.6	322.2	346.8	1.444	1.315	1.574	1.413	1.371	12.49	1.164	1.183	1.15	1.263	1.2	1.196		63.7517	171.7	237.3	406.1	195.4	238.5	244.5	115.3	124	89.76
64.0017	1.62	1.227	1.256	1.859	1.264	2.15	1.476	1.189	1.266	1.465	1.277	1.427	1.142	1.184	1.191	1.226	1.229	1.207		64.0017	347.9	204.8	379.2	339.5	335.3	366.1	1.455	1.28	1.567	1.479	1.386	12.71	1.18	1.19	1.188	1.257	1.239	1.204		64.0017	184.8	277.1	376.6	167.2	242.5	237.7	145.1	137.2	132.7
64.2517	1.647	1.254	1.26	1.87	1.264	2.23	1.444	1.215	1.239	1.491	1.269	1.414	1.179	1.224	1.165	1.219	1.194	1.184		64.2517	325.3	188.4	402.2	356.3	314.7	335.5	1.428	1.293	1.56	1.461	1.371	12.06	1.236	1.171	1.166	1.287	1.166	1.234		64.2517	194.5	224	355	152.6	204.4	217.5	160.3	131	69.05
64.5017	1.665	1.218	1.241	1.922	1.248	2.232	1.411	1.176	1.254	1.523	1.281	1.391	1.158	1.21	1.14	1.188	1.203	1.185		64.5017	349	194.4	386.7	350.6	298.6	317.8	1.449	1.33	1.551	1.463	1.382	11.8	1.216	1.206	1.18	1.23	1.217	1.23		64.5017	199.9	246	356.6	195.1	249.3	191	147.1	81.75	128.6
64.7517	1.686	1.212	1.198	1.94	1.248	2.229	1.502	1.231	1.243	1.424	1.316	1.431	1.118	1.199	1.168	1.164	1.185	1.172		64.7517	337.7	179.8	379.9	339.2	288.2	307.1	1.499	1.332	1.54	1.434	1.35	12.08	1.2	1.174	1.164	1.259	1.222	1.216		64.7517	158.2	350	308.1	143.9	291.5	240.3	115	126.2	155.3
65.0017	1.699	1.265	1.211	1.906	1.245	2.288	1.488	1.226	1.235	1.51	1.273	1.454	1.17	1.23	1.174	1.193	1.214	1.191		65.0017	326.7	199.1	382.1	334.5	323.4	340.2	1.442	1.335	1.539	1.456	1.379	11.29	1.181	1.169	1.2	1.27	1.219	1.201		65.0017	188.8	262.9	335.4	182.9	245.6	276.5	123.5	161.7	77.94
65.2517	1.654	1.224	1.217	1.921	1.234	2.21	1.483	1.163	1.246	1.495	1.286	1.418	1.202	1.203	1.212	1.17	1.162	1.169		65.2517	303.7	190.9	375.2	361	325.3	279.3	1.447	1.334	1.591	1.476	1.385	11.02	1.191	1.182	1.21	1.237	1.181	1.169		65.2517	198.7	229.8	281.4	214.4	266	239	131.1	120.5	146.6
65.5017	1.686	1.246	1.242	1.97	1.222	2.302	1.482	1.196	1.275	1.473	1.282	1.438	1.179	1.192	1.19	1.193	1.171	1.183		65.5017	290.9	200.1	393	359.1	342.6	365.2	1.467	1.326	1.579	1.436	1.33	10.64	1.185	1.197	1.185	1.232	1.214	1.171		65.5017	174.9	200.3	333.7	183	247	212.3	122.9	167.7	97.57
65.7517	1.673	1.239	1.24	1.946	1.23	2.29	1.468	1.195	1.294	1.524	1.29	1.482	1.123	1.211	1.157	1.183	1.196	1.174		65.7517	317.4	179.1	385.8	361.7	319.8	359.6	1.469	1.358	1.56	1.477	1.371	11.25	1.171	1.143	1.183	1.239	1.232	1.2		65.7517	164.4	283.8	381.5	155.4	249.9	237.2	140.3	122.4	121.1
66.0017	1.694	1.193	1.222	1.991	1.244	2.282	1.522	1.197	1.247	1.519	1.287	1.453	1.154	1.201	1.149	1.184	1.213	1.165		66.0017	338.2	192.9	378.8	369	316.6	317.9	1.478	1.318	1.55	1.419	1.365	11.1	1.174	1.214	1.178	1.242	1.226	1.205		66.0017	192.4	252.8	392.4	200.1	218.3	248.3	143.6	168.1	97.3
66.2517	1.71	1.197	1.267	2.026	1.251	2.324	1.474	1.203	1.245	1.472	1.326	1.475	1.152	1.205	1.206	1.171	1.165	1.239		66.2517	319.8	182.7	381.7	349.7	337.7	307.8	1.475	1.362	1.518	1.458	1.366	11.04	1.234	1.201	1.214	1.258	1.214	1.192		66.2517	183.4	285.2	382.5	184.7	231.9	253.1	150.6	126.1	75.56
66.5017	1.713	1.201	1.23	1.995	1.22	2.309	1.555	1.215	1.247	1.533	1.287	1.449	1.137	1.22	1.199	1.174	1.169	1.205		66.5017	365.7	193	395	359	328.3	315.7	1.458	1.349	1.535	1.492	1.336	11.9	1.209	1.183	1.217	1.215	1.203	1.211		66.5017	188.4	280.5	391.4	210.6	219.1	242	141.6	96.76	132.4
66.7517	1.682	1.206	1.237	2.026	1.214	2.375	1.509	1.192	1.323	1.492	1.271	1.462	1.18	1.199	1.183	1.169	1.189	1.19		66.7517	340.9	200.3	376.5	360.5	351.6	310.5	1.45	1.318	1.584	1.497	1.414	11.06	1.183	1.189	1.224	1.246	1.204	1.203		66.7517	226.2	231.1	390.3	184.6	235.5	223.4	148.8	121	52.01
67.0017	1.703	1.197	1.253	1.981	1.274	2.361	1.507	1.19	1.255	1.508	1.243	1.456	1.158	1.202	1.189	1.19	1.215	1.176		67.0017	323.5	184.9	402.8	364.2	325	296.6	1.491	1.324	1.57	1.487	1.377	12.61	1.174	1.217	1.174	1.254	1.214	1.148		67.0017	211.6	239.3	366.3	191.5	247.1	182.7	140.6	80.98	100.5
67.2517	1.705	1.218	1.186	2.003	1.268	2.388	1.538	1.164	1.227	1.512	1.298	1.461	1.162	1.167	1.194	1.233	1.179	1.191		67.2517	352.2	198.8	385.5	366.4	324	324.4	1.485	1.319	1.577	1.473	1.394	11.48	1.213	1.159	1.22	1.239	1.212	1.197		67.2517	174.9	273.3	390.1	211	251.4	220.3	141.6	115.8	101.7
67.5017	1.744	1.172	1.242	2.049	1.247	2.351	1.506	1.174	1.294	1.484	1.294	1.468	1.142	1.196	1.186	1.171	1.174	1.22		67.5017	326.6	186.9	384.3	339.9	309.8	338.1	1.496	1.346	1.563	1.48	1.424	12.26	1.205	1.184	1.163	1.239	1.275	1.225		67.5017	177.4	293.7	356	175.3	231.3	272.1	135.4	173.7	108.8
67.7517	1.712	1.201	1.219	2.082	1.199	2.417	1.532	1.187	1.285	1.506	1.246	1.545	1.157	1.214	1.179	1.153	1.167	1.162		67.7517	349.7	202.2	402.2	381.3	315.9	364.3	1.489	1.351	1.616	1.508	1.416	10.99	1.183	1.195	1.198	1.241	1.206	1.188		67.7517	177.4	249.2	366.5	170.7	245.8	230.8	136.4	133.3	134.6
68.0017	1.765	1.218	1.235	2.095	1.236	2.385	1.575	1.183	1.264	1.479	1.265	1.5	1.166	1.18	1.159	1.205	1.19	1.197		68.0017	320.8	203.6	382.6	352.1	328.5	292.6	1.47	1.348	1.568	1.455	1.38	10.8	1.207	1.185	1.169	1.216	1.224	1.223		68.0017	183.7	241.4	397.8	189.6	198	222.9	124.4	87.14	156.6
68.2517	1.733	1.203	1.213	2.093	1.216	2.41	1.551	1.189	1.277	1.486	1.29	1.473	1.158	1.191	1.162	1.196	1.171	1.189		68.2517	349.3	208.6	403.9	365.9	351.1	332.9	1.45	1.351	1.597	1.485	1.358	10.99	1.194	1.215	1.193	1.254	1.198	1.2		68.2517	229.5	223.4	369.5	196.8	221.4	200.6	145.7	179.3	153.2
68.5017	1.756	1.211	1.217	2.113	1.227	2.439	1.604	1.19	1.26	1.536	1.304	1.504	1.148	1.23	1.156	1.233	1.197	1.201		68.5017	324	203	378.5	353.4	331.1	308.7	1.485	1.312	1.618	1.488	1.404	11.19	1.187	1.196	1.171	1.237	1.17	1.204		68.5017	201.2	309	332.6	159.3	203.1	225	157.3	132.7	127.4
68.7517	1.697	1.226	1.247	2.096	1.241	2.425	1.584	1.174	1.267	1.535	1.31	1.511	1.152	1.181	1.181	1.221	1.178	1.188		68.7517	326.4	192.6	380	350.1	342.7	312.6	1.47	1.353	1.546	1.486	1.407	9.873	1.162	1.177	1.188	1.278	1.206	1.221		68.7517	199.9	221.1	398.3	219.9	259.7	254.1	123.3	155.5	143.8
69.0017	1.77	1.226	1.24	2.122	1.22	2.452	1.59	1.196	1.271	1.522	1.301	1.559	1.163	1.158	1.167	1.172	1.166	1.186		69.0017	329.8	228.5	400.6	373.9	340.2	310.5	1.453	1.329	1.594	1.52	1.388	10.05	1.163	1.165	1.178	1.211	1.173	1.201		69.0017	197.7	227.3	361.3	213.1	197.5	225.1	144	134.1	140.2
69.2517	1.752	1.234	1.185	2.193	1.236	2.501	1.676	1.186	1.234	1.576	1.342	1.526	1.138	1.189	1.172	1.183	1.204	1.157		69.2517	357.4	213.5	428.6	358.5	319.2	308.3	1.491	1.307	1.581	1.479	1.382	10.03	1.166	1.178	1.157	1.242	1.186	1.211		69.2517	182.9	260.1	320.8	179.5	242.6	226.4	132.6	109.1	149.9
69.5017	1.765	1.198	1.203	2.203	1.255	2.414	1.588	1.191	1.283	1.53	1.331	1.525	1.141	1.187	1.19	1.189	1.229	1.204		69.5017	328.2	203.1	393.9	342.6	362.6	316.4	1.52	1.347	1.604	1.503	1.38	11.51	1.192	1.196	1.185	1.264	1.226	1.178		69.5017	193.1	363.5	393.5	185	260.6	193.4	135.9	117.1	147.4
69.7517	1.776	1.215	1.19	2.14	1.229	2.467	1.627	1.191	1.29	1.547	1.344	1.524	1.149	1.206	1.159	1.2	1.203	1.164		69.7517	327.4	186.1	414.9	333.5	348.4	321.2	1.48	1.374	1.592	1.489	1.436	11.59	1.205	1.2	1.164	1.213	1.238	1.202		69.7517	164.1	219.6	349.4	240.4	243.3	235.9	132	156.5	197.3
70.0017	1.786	1.229	1.204	2.168	1.211	2.48	1.662	1.151	1.264	1.567	1.34	1.543	1.16	1.185	1.189	1.202	1.181	1.196		70.0017	348.3	204.9	408.9	357.8	333.6	346.7	1.473	1.336	1.581	1.503	1.375	11.48	1.182	1.186	1.163	1.234	1.212	1.237		70.0017	204.5	279.4	392.2	222.8	203.8	199.6	155	136.7	126.4
70.2517	1.805	1.234	1.237	2.158	1.301	2.469	1.615	1.195	1.323	1.552	1.294	1.533	1.15	1.194	1.178	1.191	1.178	1.216		70.2517	319.1	211.6	389.9	356.2	340	336.8	1.51	1.396	1.581	1.507	1.401	11.27	1.191	1.203	1.178	1.218	1.202	1.206		70.2517	191.9	233.7	430.2	212.5	191	264.1	120.9	131	167.4
70.5017	1.794	1.212	1.24	2.147	1.213	2.487	1.679	1.214	1.266	1.602	1.309	1.557	1.218	1.185	1.147	1.21	1.188	1.19		70.5017	343.5	189.2	398.6	368.1	357.8	362.1	1.456	1.378	1.619	1.52	1.411	10.12	1.204	1.172	1.174	1.276	1.228	1.189		70.5017	139.9	288.3	340.2	229.2	204.3	251.8	131.6	78.17	153.7
70.7517	1.782	1.213	1.22	2.167	1.217	2.549	1.644	1.199	1.286	1.593	1.327	1.602	1.127	1.209	1.183	1.199	1.206	1.161		70.7517	354.6	198.5	384.5	353.1	374.1	367	1.519	1.382	1.611	1.499	1.469	11.2	1.185	1.198	1.191	1.241	1.226	1.214		70.7517	200.5	290	433.8	208.3	225.7	236.2	159.1	102.7	141.8
71.0017	1.803	1.223	1.227	2.187	1.211	2.501	1.638	1.213	1.291	1.632	1.327	1.54	1.147	1.179	1.2	1.172	1.167	1.186		71.0017	346.8	179.4	378.1	361	320.1	302	1.521	1.338	1.592	1.513	1.429	14.54	1.184	1.153	1.145	1.265	1.227	1.202		71.0017	194.8	318.9	414.6	222.6	250	204.6	127.1	144.7	172
71.2517	1.807	1.202	1.231	2.198	1.211	2.555	1.698	1.192	1.286	1.619	1.328	1.585	1.121	1.214	1.167	1.223	1.225	1.184		71.2517	332.2	208.6	411.9	361	331	295.7	1.463	1.362	1.611	1.506	1.445	16.03	1.131	1.179	1.195	1.269	1.216	1.193		71.2517	203.9	176.3	387.5	224.6	235	282	123.7	91.44	136.8
71.5017	1.84	1.237	1.223	2.211	1.279	2.614	1.817	1.216	1.25	1.657	1.31	1.594	1.162	1.185	1.215	1.163	1.164	1.204		71.5017	324.4	209	406.9	366.9	349	285.4	1.492	1.337	1.595	1.524	1.432	12.85	1.186	1.198	1.225	1.238	1.2	1.221		71.5017	165	268.9	336.6	215	265.1	244.2	120.8	122.7	166.1
71.7517	1.784	1.259	1.203	2.199	1.231	2.58	1.719	1.172	1.339	1.619	1.324	1.597	1.122	1.206	1.185	1.202	1.168	1.203		71.7517	331.4	197.2	403.1	351.1	358.1	307.9	1.524	1.388	1.628	1.526	1.439	14.12	1.189	1.181	1.173	1.208	1.213	1.226		71.7517	168	280.9	347.7	216.9	240.5	255.2	160.1	83.36	165.6
72.0017	1.841	1.23	1.197	2.209	1.212	2.612	1.78	1.2	1.306	1.64	1.348	1.632	1.169	1.203	1.175	1.178	1.193	1.215		72.0017	345.1	184.9	404.5	360.4	373.9	300.6	1.513	1.362	1.618	1.533	1.447	16.07	1.179	1.171	1.188	1.277	1.21	1.21		72.0017	183.6	234.7	402.6	230.4	225.3	273.3	138.3	151.3	145.7
[truncated: 9 more columns]

## Sheet: Fig. 5A
+DTT, seeding to WT protein											-DTT, seeding to WT protein
time (h)	C57D/C146D seed			WT seed			no seed				time (h)	C57D/C146D seed			WT seed			no seed
0	2.05	2.229	2.145	1.78	1.763	1.85	1.141	1.128	1.124		0	2.023	2.058	2.038	2.171	1.699	1.798	1.051	1.09	1.068
0.25	1.732	2.566	1.996	1.706	1.905	1.692	1.135	1.17	1.008		0.25	1.675	1.689	1.673	1.976	1.519	1.488	0.9744	1.033	0.9879
0.5	1.83	2.647	2.12	1.614	1.813	1.687	1.206	1.204	1.004		0.5	1.72	1.727	1.725	1.988	1.411	1.534	0.9889	1.01	0.9691
0.750106	1.837	2.72	2.154	1.633	1.997	1.643	1.234	1.191	1.034		0.750106	1.774	1.744	1.734	2.033	1.535	1.657	1.005	0.9896	0.97
1	1.902	2.663	2.187	1.66	1.865	1.746	1.212	1.233	1.036		1	1.788	1.801	1.809	1.963	1.339	1.522	0.9995	0.962	0.9504
1.2501	1.92	2.787	2.187	1.608	2.156	1.939	1.226	1.095	1.014		1.2501	1.842	1.823	1.861	2.013	1.477	1.484	0.964	1.021	0.961
1.50011	1.731	2.874	2.374	1.137	2.344	1.891	1.197	1.119	1.059		1.50011	1.943	1.864	1.94	1.972	1.317	1.495	0.9953	0.9819	0.9494
1.75011	1.635	3.006	2.465	1.158	2.367	1.968	1.157	1.141	1.045		1.75011	1.968	1.924	1.957	2.033	1.309	1.605	0.9492	0.9607	0.9863
2.00019	1.723	3.973	1.918	1.067	2.536	2.243	1.214	1.093	0.9999		2.00019	2.034	1.889	1.895	2.005	1.265	1.688	0.983	0.9677	0.9668
2.25011	1.773	3.354	1.874	1.072	2.455	2.259	1.276	1.195	1.038		2.25011	1.988	1.958	1.94	1.986	1.493	1.397	0.9811	0.9831	0.9616
2.50012	1.408	2.554	2.887	1.563	2.611	2.364	1.268	1.132	1.023		2.50012	1.877	1.872	2.066	1.96	1.232	1.59	0.9429	0.9844	0.9859
2.75011	1.411	2.297	2.516	1.075	2.49	2.401	1.283	1.144	1.059		2.75011	1.927	1.857	1.864	1.927	1.371	1.394	0.9745	1.007	0.9622
3.00011	1.546	2.307	1.738	1.078	2.515	2.284	1.24	1.173	1.045		3.00011	2.898	1.953	1.616	1.934	1.266	1.481	0.9958	0.9592	0.946
3.25011	1.594	2.797	2.511	1.324	2.602	2.181	1.245	1.17	1.062		3.25011	2.111	2.074	2.203	2.028	1.401	1.373	0.9601	0.9813	0.9514
3.50011	1.281	2.575	1.48	1.142	2.472	2.494	1.252	1.193	1.06		3.50011	1.504	2.831	3.415	1.91	1.193	1.371	0.9992	0.9717	0.9959
3.75012	1.201	2.122	2.039	1.146	2.675	2.364	1.267	1.184	1.067		3.75012	1.752	2.924	2.449	1.92	1.146	1.697	0.9852	0.9782	0.9792
4.00013	1.214	2.215	2.143	2.498	2.621	2.456	1.258	1.223	1.018		4.00013	1.846	1.999	1.636	1.947	1.152	1.887	0.972	0.9526	0.9608
4.25012	1.607	2.115	1.517	1.235	2.713	2.346	1.285	1.232	1.042		4.25012	2.463	1.96	2.061	1.982	1.17	1.254	0.9571	0.9743	0.9406
4.50012	1.697	2.201	1.578	1.389	2.613	2.36	1.268	1.283	1.078		4.50012	1.704	1.991	1.665	1.974	1.17	1.505	1.009	0.987	0.9561
4.75013	1.299	2.332	1.814	1.548	2.629	2.561	1.291	1.207	1.026		4.75013	1.401	1.562	1.965	1.972	1.211	1.295	0.9792	0.977	0.9602
5.00012	1.223	2.47	3.41	1.717	2.848	2.176	1.229	1.238	1.039		5.00012	1.609	1.502	1.706	1.981	1.15	1.352	0.9868	0.9878	0.9414
5.25021	1.238	2.141	1.749	4.269	2.616	3.01	1.274	1.187	1.069		5.25021	2.65	1.461	1.537	2.044	1.109	1.249	0.9615	0.9637	1.024
5.50035	1.796	2.308	1.568	5.892	2.592	2.531	1.283	1.18	1.054		5.50035	1.804	2.014	1.245	2.039	1.135	1.726	0.9695	0.9553	0.9708
5.75022	1.447	2.319	1.693	6.416	2.623	2.332	1.296	1.213	1.037		5.75022	2.134	2.374	1.462	2.027	1.148	1.4	0.9958	0.9814	0.9604
6.00039	4.685	2.431	1.649	21.9	2.508	2.682	1.343	1.141	1.059		6.00039	1.528	1.273	1.303	2.01	1.153	1.29	0.9746	0.9472	0.9427
6.25032	1.141	2.459	1.53	66.09	2.665	2.9	1.235	1.12	1.025		6.25032	2.223	1.459	1.515	2.058	1.154	1.302	0.9779	0.9725	0.9803
6.50042	1.31	2.298	1.538	50.23	2.571	2.545	1.276	1.229	1.06		6.50042	1.562	1.234	1.281	2.037	1.149	1.337	0.9722	0.967	0.9795
6.75054	1.299	4.661	1.85	46.46	2.622	2.651	1.285	1.232	1.047		6.75054	3.949	1.563	3.392	2.116	1.147	1.646	0.983	0.9706	0.9583
7.00061	1.143	4.866	1.851	98.15	2.566	2.576	1.238	1.214	1.044		7.00061	1.661	1.259	1.377	2.114	1.134	1.295	1	0.9889	0.9705
7.25051	1.973	2.871	4.718	88.52	2.729	2.665	1.233	1.258	1.038		7.25051	1.311	1.985	1.966	2.161	1.146	1.307	0.9826	0.9676	0.9314
7.50063	1.172	2.525	12	78.52	3.043	2.718	1.231	1.239	1.054		7.50063	1.514	2.783	3.835	2.078	1.173	1.616	1.003	0.9748	0.9834
7.75061	1.408	4.019	11.39	82.84	2.619	2.608	1.29	1.16	1.073		7.75061	1.426	1.24	3.485	2.108	1.139	1.362	1.004	0.9973	0.9421
8.00038	1.264	2.657	11.88	97.44	2.605	2.581	1.273	1.252	1.038		8.00038	1.434	1.217	1.208	2.141	1.336	1.922	0.978	0.9723	0.9788
8.25031	1.267	2.443	17.11	27.44	2.569	2.658	1.232	1.178	1.057		8.25031	1.875	1.978	1.418	2.144	1.582	1.538	0.961	0.9745	0.9675
8.50048	7.204	2.682	21.97	38.42	2.734	2.492	1.222	1.217	1.074		8.50048	1.236	1.312	1.24	2.187	1.145	1.329	1.027	0.9736	0.9587
8.75042	1.736	2.484	41.47	30.18	3.162	2.993	1.248	1.265	1.066		8.75042	1.397	1.231	1.216	2.165	1.107	1.311	0.9694	0.9808	0.9891
9.00044	3.004	2.96	51.08	27.75	2.936	2.666	1.29	1.219	1.039		9.00044	4.355	1.304	2.367	2.16	1.139	1.403	1.01	0.9996	0.9945
9.2506	11.17	2.699	49.16	74.38	3.04	2.384	1.298	1.232	1.035		9.2506	1.506	1.219	1.466	2.19	1.167	1.336	0.9471	0.9604	0.9479
9.50022	18.61	2.992	51.93	63.38	3.448	2.972	1.262	1.215	1.038		9.50022	2.588	1.163	1.304	2.169	1.198	1.362	0.9755	0.9852	0.9639
9.75049	13.9	17.15	65.41	80.54	2.809	2.69	1.271	1.264	1.047		9.75049	1.826	1.883	1.885	2.214	1.147	1.323	0.9705	0.9661	1.009
10.0005	23.82	17.28	71.03	77.95	2.85	2.618	1.224	1.221	1.085		10.0005	2.118	1.192	2.309	2.235	1.141	1.78	0.9593	0.9855	0.9762
10.2504	22.91	17.06	97.23	75.26	2.903	2.827	1.263	1.265	1.069		10.2504	1.235	1.241	2.436	2.228	1.192	1.331	0.9691	0.9826	0.9698
10.5006	25.38	32.89	83.39	45.42	2.777	2.641	1.217	1.284	1.067		10.5006	2.087	1.257	2.742	2.189	1.184	1.928	0.985	0.963	0.979
10.7505	47.1	33.98	105.2	61.74	2.928	2.391	1.223	1.238	1.074		10.7505	3.21	1.192	1.791	2.231	1.157	1.972	0.9887	0.941	0.9913
11.0007	43.54	40.23	118.8	38.3	3.058	2.647	1.266	1.28	1.052		11.0007	4.782	1.714	2.201	2.257	1.166	1.987	1.004	0.994	0.9782
11.2505	75.92	40.69	130.7	47.5	2.958	2.516	1.288	1.233	1.074		11.2505	1.232	1.451	2.338	2.266	1.186	1.768	0.9816	0.9779	0.974
11.5004	114.2	67.63	110.2	62.78	3.25	2.619	1.252	1.218	1.09		11.5004	1.855	1.892	1.55	2.287	1.147	1.73	0.9658	0.9676	0.9891
11.7504	84.46	61.66	121	49.15	3.566	2.588	1.271	1.216	1.057		11.7504	1.347	1.35	1.241	2.297	1.954	1.352	0.9533	1.004	0.9547
12.0007	84.86	68.68	122.6	62.51	2.767	2.556	1.294	1.247	1.056		12.0007	2.157	1.295	4.109	2.291	1.175	1.845	0.9944	1.002	0.969
12.2505	88.36	61.49	117.7	73.14	3.154	2.44	1.263	1.26	1.015		12.2505	1.423	1.748	1.216	2.284	1.347	1.645	0.963	0.9972	0.9559
12.5007	92.26	84.01	146.7	70.35	2.904	2.605	1.255	1.247	1.048		12.5007	8.025	1.73	1.336	2.297	1.183	1.375	0.995	0.9873	0.9884
12.7504	106.8	80.75	130.6	66.51	3.092	2.615	1.24	1.268	1.075		12.7504	1.348	1.301	2.147	2.302	1.179	1.355	0.9656	0.9961	0.9681
13.0005	81.47	89.81	148.9	52.7	2.628	2.082	1.272	1.259	1.026		13.0005	1.718	1.276	1.812	2.27	1.16	1.397	0.9808	0.9693	0.9723
13.2506	106.4	93.96	177.7	48.01	2.606	2.698	1.191	1.217	1.031		13.2506	5.16	2.519	1.312	2.284	1.157	2.278	1.023	1.013	0.9912
13.5003	102.3	73.96	184.5	45.03	3.185	2.839	1.275	1.209	1.064		13.5003	3.255	1.244	2.538	2.266	1.151	1.604	1.031	0.9608	0.9834
13.7506	122.4	92.48	174	62.65	2.777	2.663	1.235	1.244	1.061		13.7506	2.942	2.336	4.609	2.279	1.164	1.399	0.9724	0.996	0.9805
14.0006	115.6	81.92	172.3	54.68	3.09	2.765	1.257	1.237	1.046		14.0006	2.406	1.455	4.33	2.281	1.186	2.433	0.9584	0.9816	0.9626
14.2506	132.6	83.28	162.7	54.03	3.245	2.531	1.249	1.232	1.037		14.2506	4.197	3.292	1.421	2.305	1.58	1.56	0.9865	0.9855	0.9953
14.5004	143	91.68	166.1	57.13	2.628	2.226	1.247	1.203	1.061		14.5004	3.338	2.631	1.401	2.328	1.181	1.448	0.9814	1.02	0.9888
14.7505	144.9	97.27	185.8	69.8	2.876	2.824	1.276	1.217	1.059		14.7505	2.213	1.335	3.215	2.335	1.242	1.53	1.001	1.002	0.9851
15.0006	132.5	94.37	186.4	69.84	3.101	2.685	1.261	1.254	1.047		15.0006	4.081	1.323	1.798	2.356	1.232	1.449	0.9702	0.9818	0.9713
15.2504	137.8	78.13	191.9	54.24	3.022	2.615	1.251	1.233	1.072		15.2504	1.477	2.095	1.801	2.349	1.216	2.579	0.992	1.002	0.9895
15.5005	120.8	78.68	185.8	94.52	3.192	2.632	1.222	1.194	1.037		15.5005	1.491	2.876	3.007	2.378	1.216	1.5	1.006	0.9742	0.9718
15.7505	164.3	93.4	154.9	81.3	3.112	2.584	1.254	1.237	1.035		15.7505	2.182	2.518	3.581	2.385	1.235	1.53	1.009	0.9978	1.02
16.0006	178.8	92.52	205.6	89.99	3.22	2.555	1.26	1.222	1.046		16.0006	1.715	3.127	4.388	2.445	1.213	2.031	1.018	0.9942	0.9979
16.2507	178.1	85.88	202.6	88.61	3.467	2.806	1.27	1.228	1.078		16.2507	2.159	2.652	4.401	2.386	1.264	1.617	0.982	0.9936	0.9751
16.5004	163.3	92.48	190.7	64.79	3.186	2.839	1.245	1.225	1.085		16.5004	2.678	1.623	2.733	2.413	1.257	1.65	1.027	1.02	1.022
16.7507	181.4	85.5	190.2	71.18	3.346	2.665	1.283	1.232	1.046		16.7507	2.49	6.552	1.573	2.418	1.257	1.941	1.011	0.9817	1.007
17.0004	181.9	99.49	180.1	68.58	3.334	2.929	1.253	1.234	1.046		17.0004	2.879	1.632	2.164	2.431	1.187	1.893	1.027	0.9974	0.994
17.2507	155.4	79.37	198.4	72.51	3.054	2.624	1.277	1.24	1.046		17.2507	4.103	5.048	2.686	2.387	1.271	2.01	1.007	1.015	1.008
17.5007	115.7	111.9	221.5	81.62	3.224	2.672	1.249	1.245	1.047		17.5007	8.329	6.016	1.727	2.403	1.261	2.695	1.013	0.9877	0.9944
17.7507	128.8	103.5	213.8	74.32	3.219	2.749	1.282	1.223	1.065		17.7507	9.896	3.142	1.596	2.432	1.257	3.069	0.983	0.981	0.9926
18.0006	141.9	89.09	200.7	69.06	3.17	2.86	1.335	1.187	1.074		18.0006	16.11	3.846	2.13	2.478	1.239	2.939	1.016	1.008	0.9931
18.2507	133.2	101.5	219.6	48.47	3.213	2.999	1.257	1.273	1.055		18.2507	18.01	1.505	3.911	2.455	1.454	4.232	0.9951	1.025	0.9789
18.5006	143.7	107.1	203.6	44.96	3.329	2.976	1.312	1.267	1.058		18.5006	16.87	3.667	3.493	2.444	1.321	3.61	1.032	1.029	0.9955
18.7508	139.7	99.99	218.3	64.66	3.287	2.751	1.258	1.182	1.052		18.7508	22.37	1.692	4.491	2.517	1.34	3.944	1.027	1.02	0.9695
19.0006	183.2	87.37	199	56	3.367	3.077	1.276	1.294	1.049		19.0006	34.04	1.449	1.53	2.476	1.421	4.404	1.015	1.007	0.9861
19.2507	207.3	71.32	210.2	72.81	3.445	2.939	1.273	1.23	1.06		19.2507	69.17	4.56	1.495	2.517	1.602	5.006	1.005	0.9981	0.996
19.5007	214.8	75.32	203.6	62.55	3.255	2.898	1.207	1.173	1.051		19.5007	124.4	1.943	1.631	2.514	1.62	5.838	1.006	1.021	0.9668
19.7509	185.9	73.27	237.8	68.95	3.497	2.65	1.303	1.307	1.019		19.7509	164.4	1.318	1.432	2.499	1.714	6.502	1.014	1.03	0.9841
20.0009	210.5	82.17	201.2	43.54	3.688	2.805	1.277	1.263	1.032		20.0009	192.3	1.762	4.398	2.488	1.995	7.239	0.9908	1.016	1.013
20.2509	230.4	78.79	176.7	50.99	3.131	2.867	1.262	1.251	1.071		20.2509	194.3	2.644	1.699	2.54	2.326	8.014	1.017	1.016	1.025
20.5008	178.8	92.52	192.8	49.28	3.268	2.851	1.285	1.203	1.052		20.5008	188.9	1.376	2.507	2.525	2.788	8.252	1.003	1.019	0.9847
20.7509	176.2	88.07	216.9	52.59	3.567	2.934	1.257	1.23	1.071		20.7509	185.9	1.505	2.628	2.508	3.283	8.678	1.013	1.016	0.9779
21.0009	161.8	77.37	252.7	59.57	3.394	2.796	1.276	1.255	1.051		21.0009	195.6	1.683	1.91	2.551	3.432	8.93	1.019	0.9737	0.995
21.2508	141.1	75.84	189.5	67.21	3.347	2.925	1.297	1.222	1.048		21.2508	175.6	1.363	1.522	2.564	3.49	9.248	1.036	0.9896	1.015
21.5008	167.2	87.75	241.4	74.76	3.347	2.996	1.257	1.276	1.051		21.5008	160	1.405	1.658	2.531	3.63	9.662	0.9936	0.9828	1.018
21.7509	169.7	86.22	219	76.75	3.193	3.011	1.266	1.261	1.077		21.7509	169.8	1.384	1.938	2.579	3.547	9.62	1.027	1.023	0.9957
22.0009	170.4	79.81	190	70.95	2.751	2.718	1.257	1.247	1.061		22.0009	147.6	1.496	2.339	2.562	3.779	9.815	1.014	0.9955	1.013
22.2508	149.6	68.51	210.7	64.5	3.392	2.913	1.255	1.177	1.068		22.2508	90.52	1.694	3.448	2.598	4.297	10.71	1.014	1.003	1.014
22.501	173.6	75.45	210.1	66.85	3.434	2.811	1.265	1.232	1.063		22.501	114.5	1.658	6.571	2.553	4.755	9.539	0.9976	1.013	0.9887
22.751	131.9	75.15	224.8	70.93	2.016	2.473	1.285	1.194	1.032		22.751	143.4	1.63	7.032	2.578	4.772	10.08	1.023	1.01	1.021
23.0011	181.9	106.1	236	77.79	3.479	2.801	1.265	1.234	1.036		23.0011	131.5	1.837	10.27	2.579	4.582	9.729	1.054	1.015	0.9884
23.2511	166.6	101.5	237.7	69.45	3.456	2.911	1.284	1.265	1.106		23.2511	113.1	2.43	15.03	2.601	4.54	9.708	1.013	1.022	0.9976
23.501	172.3	91.17	230.7	76.25	3.474	2.925	1.251	1.251	1.039		23.501	142	2.349	24.04	2.612	5.088	9.786	1.012	0.9984	0.9737
23.7509	162.3	100.8	207.7	71.83	3.456	3.045	1.271	1.214	1.06		23.7509	137.2	3.656	38.17	2.633	4.703	9.738	1.024	1.016	1.048
24.0008	169.2	82.09	209.9	64.39	3.467	2.986	1.242	1.263	1.051		24.0008	124.2	4.739	49.26	2.677	4.814	9.727	1.014	1.017	0.9844
24.251	197.9	82.64	229	70.38	2.913	2.914	1.255	1.166	1.032		24.251	163.8	7.878	58.69	2.662	4.772	9.715	0.9931	0.9862	1.007
24.5007	210.1	98.63	189	60.43	3.62	3.1	1.286	1.239	1.054		24.5007	230.3	13.24	57.55	2.631	4.969	9.865	0.9907	1.006	1.02
24.7509	233.2	110.8	246.1	73.07	3.473	2.944	1.285	1.28	1.058		24.7509	526.2	20.47	46.73	2.684	4.385	10.27	1.001	0.991	0.9902
25.0009	157.6	89.44	208.4	73.7	3.525	3.16	1.273	1.268	1.059		25.0009	263.5	25.28	48.14	2.693	4.687	10.35	1.013	0.9934	0.9836
25.251	150.6	90.86	206.3	69.35	2.992	2.481	1.287	1.225	1.068		25.251	141.1	21.89	58.54	2.739	4.944	10.68	1.019	0.9886	1.015
25.5007	163.3	94.77	235.4	71.71	3.362	3.091	1.307	1.226	1.104		25.5007	141.5	22.38	54.86	2.735	5.022	10.9	0.9848	0.9904	0.9846
25.7508	162.7	81.07	305.8	63.88	3.141	2.247	1.294	1.235	1.079		25.7508	122.9	20.29	65.95	2.694	3.84	10.98	1.007	0.9852	0.9923
26.0009	167	101.4	343.7	74.81	3.656	2.865	1.234	1.271	1.079		26.0009	143.2	10.61	70.94	2.691	3.29	10.82	0.9859	0.9961	0.9714
26.2509	183.1	86.82	227.5	64.86	3.454	3.04	1.235	1.268	1.07		26.2509	134.7	12.43	83.54	2.711	3.651	10.97	1.007	0.9685	0.9658
26.501	180.5	93.05	307.7	65.17	3.509	3.029	1.234	1.138	1.093		26.501	161.4	14.79	84.1	2.723	4.376	10.74	0.9718	0.986	0.9623
26.751	137	69.4	371.6	70.6	3.788	2.629	1.258	1.241	1.06		26.751	154.3	21.98	103.6	2.738	5.658	10.65	0.9737	0.9918	0.9725
27.0009	135.7	79.05	318.9	91.85	4.617	3.345	1.293	1.189	1.044		27.0009	185.1	35.21	113.3	2.804	6.403	10.57	1.001	1.005	0.9685
27.251	155.7	73.93	307.4	78.09	5.217	2.84	1.274	1.271	1.041		27.251	149.6	39.86	99.21	2.702	6.19	10.43	0.9823	0.9963	0.9751
27.5009	150.9	103	288.1	73.68	6.128	3.386	1.306	1.333	1.08		27.5009	150.8	51.96	97.04	2.777	5.295	10.6	1.02	0.9884	0.966
27.7506	155	105.5	296.4	97.4	7.384	3.707	1.288	1.274	1.071		27.7506	204.1	64.93	97.88	2.826	5.649	10.57	0.9623	0.9903	0.955
28.0008	161.9	103.9	314.1	107.4	8.229	3.762	1.25	1.235	1.065		28.0008	392.2	67.76	93.38	2.749	4.071	10.67	1.004	0.9891	0.9619
28.2508	170.6	98.39	350.4	92.43	8.371	4.279	1.333	1.23	1.042		28.2508	416.1	71.25	73.29	2.803	5.258	12.31	0.9719	0.9598	0.9727
28.5008	167.3	92.38	292.7	47.46	7.724	4.216	1.25	1.191	1.085		28.5008	485.1	98.94	63.36	2.76	7.024	12.27	0.9722	0.995	0.9458
28.7508	190.7	82.19	258.5	69.79	6.734	4.865	1.323	1.185	1.062		28.7508	502.4	141.2	65.27	2.735	6.662	12.91	1.008	1.009	0.9631
29.0008	157.8	93.67	271.5	53.88	6.987	4.777	1.247	1.286	1.072		29.0008	335.2	177.5	64.76	2.779	7.794	12.28	0.9907	0.9605	0.968
29.2506	169	95.49	247.5	58.84	5.11	4.503	1.276	1.252	1.073		29.2506	160.1	133.5	45.36	2.868	8.395	11.46	1.001	0.974	0.9674
29.5008	170.4	86.6	255.1	51.08	4.412	4.402	1.289	1.253	1.078		29.5008	135.3	116.6	84.12	2.788	11.56	10.37	0.9801	1.003	0.9561
29.7506	166.7	90.18	191.7	64.04	4.572	4.568	1.272	1.289	1.064		29.7506	188.6	104.5	121.2	2.876	12.06	9.654	0.9859	0.9849	0.9522
30.0008	186.5	86.23	199.9	65.07	4.649	4.355	1.247	1.196	1.07		30.0008	187.7	82.01	123.6	2.83	13.75	9.006	0.955	1.007	0.9714
30.2508	207.1	94.04	260.7	70.76	4.974	4.292	1.249	1.239	1.084		30.2508	211.6	70.27	160.9	2.83	12.22	7.962	0.96	0.9529	0.9779
30.5008	159.2	102.9	302.3	62.85	4.487	4.313	1.28	1.227	1.083		30.5008	188.6	67.05	180.3	2.827	11.76	7.121	0.9866	0.9834	0.9532
30.7506	182.2	111.3	285.8	60.84	4.781	3.714	1.286	1.277	1.069		30.7506	155.4	71.92	121.3	2.949	12.5	6.586	1.026	0.984	0.9689
31.0008	191.4	142.6	272.2	75.29	6.02	4.527	1.252	1.315	1.085		31.0008	153	79.13	207.9	2.854	12.96	6.191	0.9459	1.018	0.9539
31.2506	159.4	110	246.2	72.77	5.954	4.611	1.273	1.253	1.043		31.2506	173.1	121.6	360.8	2.906	12.95	5.635	0.9958	0.9665	0.9758
31.5007	169.2	87.9	263.1	62.16	6.321	4.738	1.272	1.289	1.054		31.5007	172.2	137.5	396	3.002	12.24	5.707	0.9701	0.9885	0.9801
31.7506	157.9	98.72	300.6	58.49	6.411	4.823	1.272	1.239	1.05		31.7506	162.9	167.7	318.1	3.075	12.73	5.237	0.9693	0.9643	0.9665
32.0007	149.4	110.9	255	56.9	6.824	4.427	1.269	1.257	1.054		32.0007	146	201.3	296.5	3.093	13.02	5.359	1.003	0.9965	0.9741
32.2507	147.4	112.2	280.3	58.02	6.319	4.417	1.261	1.253	1.081		32.2507	171.6	239.4	272.4	3.151	13.36	4.953	0.9203	1.017	0.9766
32.5007	151.9	112.8	256	72.03	5.919	3.179	1.129	1.22	1.09		32.5007	196.5	208.4	139.2	3.235	13.35	5.225	0.9673	0.9483	0.9635
32.7507	148.5	122.1	283.7	70.65	6.483	5.068	1.294	1.297	1.123		32.7507	167.3	166.2	94.23	3.323	13.61	6.134	1.01	0.9747	0.9744
33.0007	144.8	110.9	263.8	52.12	6.192	5.595	1.263	1.197	1.043		33.0007	201.8	138.1	124.9	3.456	13.73	6.326	0.9587	0.9799	0.9717
33.2507	151.4	97.1	334.2	54.9	5.025	4.964	1.259	1.141	1.042		33.2507	200.7	158.3	99.37	3.54	13.98	6.507	0.9572	0.9951	0.9646
33.5007	160.5	97.64	289.3	55.81	5.49	5.159	1.271	1.186	1.079		33.5007	203.1	166.8	82.37	3.684	13.89	7.427	0.9587	0.9783	0.9557
33.7506	148.3	112.2	305.2	68.97	6.089	5.692	1.298	1.244	1.067		33.7506	190.5	187.7	88.51	3.805	14.55	7.702	0.9814	0.9799	0.9504
34.0007	129.8	115.2	230.6	56.85	6.764	5.116	1.241	1.205	1.072		34.0007	206.4	232.1	92.43	3.974	15.5	7.537	0.9882	0.9799	0.9393
34.2506	136.5	109.4	254.7	58.29	6.292	5.623	1.254	1.236	1.036		34.2506	297.1	222.9	87.38	4.156	14.54	7.755	0.994	0.9856	0.9848
34.5006	127.4	100.9	220	55.09	6.938	4.39	1.263	1.221	1.056		34.5006	279.6	229.2	93.87	4.326	14.59	7.23	0.988	0.9578	0.9772
34.7506	148.1	89.75	241.5	48.92	6.388	4.515	1.246	1.234	1.07		34.7506	228.6	182.9	99.57	4.529	13.64	6.968	0.9916	0.9899	0.9506
35.0006	128.2	105.5	222.2	63.18	7.453	4.709	1.275	1.308	1.011		35.0006	282	106.5	98.28	4.644	13.51	6.251	0.9795	0.9886	0.9583
35.2506	124	110.2	245.7	75.17	7.539	5.777	1.299	1.329	1.081		35.2506	240.8	84.2	85.69	4.629	13.51	6.71	0.9879	0.9805	0.9634
35.5006	141.7	129.7	229.8	59.08	8.906	5.281	1.292	1.358	1.063		35.5006	172	97.79	106.9	4.741	14.11	7.24	0.9744	0.9673	0.9629
35.7506	162	112	234.4	72.31	10.3	5.815	1.3	1.348	1.051		35.7506	262.3	82.78	86.26	4.673	13.85	6.907	0.9683	0.9455	0.926
36.0007	140.4	123.8	252.5	68.02	10.11	5.044	1.327	1.377	1.063		36.0007	239.8	75.35	94.4	4.798	13.92	5.612	1.027	0.9749	0.9904
36.2506	162	115.4	237.7	73.25	10.51	5.883	1.285	1.389	1.067		36.2506	315.9	94.68	94.98	4.772	14.2	6.446	0.9892	0.9735	0.9666
36.5007	142.5	123.8	237.4	57.56	10.46	5.775	1.253	1.401	1.068		36.5007	241.5	94.55	111.1	4.734	13.93	6.385	0.9726	0.9597	0.979
36.7507	137.5	127.3	239.5	48.13	9.998	5.444	1.29	1.271	1.078		36.7507	208.1	105.1	86.08	4.645	15.12	6.532	0.9712	0.996	0.957
37.0007	161.4	118.3	202.8	53.9	10.57	4.779	1.254	1.358	1.097		37.0007	203.8	87.66	94.29	4.797	16.63	5.874	0.9906	0.9669	0.9869
37.2506	123.8	134.1	222.4	71.47	9.837	5.711	1.265	1.384	1.072		37.2506	230.4	83.58	101.6	5.168	18.97	6.389	0.9741	0.9688	0.9857
37.5006	97.91	118.1	207.4	65.18	10.59	6.128	1.294	1.251	1.084		37.5006	300.6	81.54	96.94	5.546	19.61	8.093	0.9921	0.9774	0.9618
37.7506	107	109.3	209.2	74.2	10.25	5.386	1.247	1.293	1.079		37.7506	270.9	78.52	97.83	6.212	20.52	7.385	0.9614	0.9491	0.9526
38.0006	130.1	109.2	267.7	70.13	8.641	4.75	1.289	1.315	1.036		38.0006	223.9	104.1	89.17	6.933	20.4	6.315	1.004	1.041	0.9516
38.2506	145.6	130.4	206.1	55.84	10.61	5.751	1.268	1.422	1.086		38.2506	254.6	83.09	84.59	7.583	20.28	8.103	1.019	1.007	0.9778
38.5006	98.38	118.4	235.5	82.92	11.12	5.554	1.28	1.509	1.06		38.5006	233.6	83.78	91.07	8.254	20.61	9.15	0.9853	0.9798	0.9745
38.7506	131.4	125.7	274.5	62.42	10.95	6.234	1.236	1.444	1.036		38.7506	240.9	86	105.6	8.785	19.94	7.227	0.9879	1.016	0.9778
39.0006	123.2	127.4	244.7	60.85	9.962	6.009	1.289	1.399	1.06		39.0006	348.9	92.81	117.2	9.281	18.86	7.372	0.9975	0.9988	0.9958
39.2506	115.6	110.8	230.8	68.49	9.248	6.244	1.297	1.489	1.09		39.2506	269.7	92.61	107.4	9.7	17.46	9.244	1.008	1.016	0.9845
39.5006	138.7	128.6	239.9	63.07	7.415	5.327	1.277	1.27	1.073		39.5006	286.8	141	108.7	9.943	17.88	10.06	0.9914	1.028	0.9898
39.7506	108.1	123.1	262	69.74	11.33	6.828	1.246	1.287	1.085		39.7506	326.4	97.93	108.4	10.34	17.67	9.298	1.03	1.013	0.9957
40.0006	127.6	122.1	250.6	60.38	10.77	6.099	1.281	1.335	1.065		40.0006	264.7	137.5	102	10.42	17.66	9.446	0.9788	1.027	0.9764
40.2506	142.9	120.2	238.8	72.9	10.72	7.341	1.19	1.453	1.052		40.2506	243.2	103.3	115.2	10.61	17.98	9.586	1.022	1.006	0.9902
40.5006	120.7	136.1	228.2	62.78	10.9	7.963	1.247	1.282	1.067		40.5006	258.6	103.4	105.8	10.66	18.76	9.585	1.032	1.016	0.9708
40.7506	154.3	119.9	228.7	68.38	8.961	7.78	1.287	1.377	1.104		40.7506	229.1	113.4	113.2	10.6	19.08	10.66	1.011	1.005	0.9828
41.0006	135	121.8	232.9	69.15	10.84	7.848	1.299	1.909	1.054		41.0006	235	106.9	111.5	10.59	19.69	11.07	1.012	1.007	0.972
41.2506	146.7	122.6	222.9	58.39	11.73	6.664	1.249	1.543	1.118		41.2506	234.1	111.1	95.19	10.53	20.12	10.22
41.5006	137.6	126.4	208.3	55.78	9.637	7.777	1.294	2.637	1.088		41.5006	260.1	134.9	128.4	10.51	20.28	10.61	0.8501	0.8491	0.8601
41.7506	171.9	113.2	269	70.23	12.33	9.096	1.251	1.717	1.073		41.7506	242	196.7	91.74	10.67	19.78	11.54	1.015	1.036	0.9804
42.0006	152.4	115.7	240	55.89	13.46	8.184	1.288	1.774	1.077		42.0006	312.2	318	115.4	10.6	18.9	10.8	1.015	0.9809	1.011
42.2506	122.1	119.9	238.3	68.66	13.77	7.407	1.224	1.988	1.088		42.2506	253.1	311.8	95.45	10.56	17.93	11.57	1.039	1.009	0.985
42.5006	134.1	110.3	257.7	65.3	13.76	8.913	1.307	2.156	1.094		42.5006	245.2	324.7	93.05	10.71	17.17	12.11	0.9889	1.038	0.9992
42.7506	141.9	118.8	254.4	55.26	13.66	8.415	1.269	2.848	1.105		42.7506	239	403.1	91.41	10.72	16.98	13.08	1.041	0.9881	1.002
43.0006	165.8	110.4	204.7	74.83	13.44	8.966	1.294	3.285	1.104		43.0006	252.7	428.4	126.5	10.59	15.68	13.12	1.003	0.9891	0.9785
43.2507	154.3	115.9	308.1	68.69	13.43	9.215	1.299	6.454	1.064		43.2507	225.9	400.2	90.31	10.55	14.56	13.1	1.004	1.011	0.9955
43.5007	163.3	105.1	298.4	70.17	13.46	9.792	1.267	7.503	1.089		43.5007	259.8	257.7	130.3	10.61	13.9	13.59	1.009	1.007	0.9605
43.7507	154.4	107.2	251.6	62.96	13.16	8.46	1.175	15.73	1.084		43.7507	260.5	172.7	107.1	10.77	13.45	12.32	1.004	1.005	0.9951
44.0007	149.2	129.2	252.6	62.42	12.7	8.4	1.249	49.94	1.085		44.0007	275.2	154.3	100.2	10.81	14.19	14.17	0.9886	1.001	0.9686
44.2507	123.5	125.4	254.9	47.54	13.57	9.93	1.175	35.82	1.081		44.2507	287	158.6	87.65	10.88	13.92	13.54	1.012	0.9962	1.016
44.5007	137.4	125.8	287	71.19	13.09	9.77	1.189	30.7	1.055		44.5007	308.2	143.7	102.6	10.97	14.55	12.66	1.017	1.029	0.9821
44.7507	134.2	107.6	267.6	41.66	13.39	8.6	1.181	33.33	1.083		44.7507	313.8	159.6	109.9	11.36	18.61	11.27
45.0007	125.2	117.4	303.3	60.32	14.05	9.965	1.251	44.6	1.111		45.0007	240.7	161.3	122.9	11.47	19.35	9.855	0.9002	0.9316	0.9457
45.2507	159.7	106.2	265.9	69.04	13.07	9.677	1.283	47.2	1.081		45.2507	349	144.8	114.2	11.69	15.37	10.97	1.034	0.9967	0.9839
45.5007	151.1	112	193.8	66.48	11.31	9.702	1.178	47.21	1.053		45.5007	299.1	150.2	92.45	11.81	12.66	11.84	1.005	0.9982	0.9726
45.7507	114.1	135.8	230.6	60.5	13.91	9.584	1.183	48.74	1.073		45.7507	297	164.8	112.5	12.15	11.87	12.19	0.9989	1.035	0.9516
46.0007	134.2	130.9	255	58.99	13.98	9.317	1.297	57.32	1.107		46.0007	332.6	173.6	126.3	12.27	11.68	15.83	1.01	0.9897	0.9749
46.2508	125	126.2	294.7	75.93	13.51	9.355	1.291	68.81	1.102		46.2508	215.6	219.3	111.7	12.34	11.39	13.92	1.018	0.9604	0.9744
46.5007	150	132.6	306.6	71.17	13.59	9.794	1.186	44.28	1.082		46.5007	281.5	229.1	115.7	12.52	11.12	13.43	0.9852	0.9711	0.9844
46.7507	120.2	130	290.8	62.81	13.34	9.2	1.124	47.35	1.077		46.7507	303.5	311.8	102	13.07	11.29	14.28	0.9955	0.9926	0.9687
47.0007	150.7	116.3	247.9	74.98	13.14	9.809	1.257	52.34	1.078		47.0007	246.7	415.6	118.2	13.85	11.1	15.44	1.017	0.981	0.9868
47.2507	163.1	115.4	257.2	76.36	13.7	10.33	1.294	54.1	1.063		47.2507	230	427.3	117.1	14.72	10.72	14.33	0.9872	0.9901	0.9758
47.5007	185	92.98	254.1	70.12	13.69	9.224	1.296	60.57	1.077		47.5007	315.5	437.6	116.2	14.66	10.67	12.03	1.039	0.9881	0.9825
47.7507	181.5	105.5	235	68.86	12.95	8.522	1.348	55.33	1.097		47.7507	305.3	486.8	100	14.58	10.74	15.17	0.9927	0.9868	1.005
48.0008	163.4	103.3	290.3	65.65	14.32	8.397	1.277	49.75	1.081		48.0008	273.8	555	128.9	14.64	10.93	15.18	1.007	1.003	0.9657
48.2507	182.5	93.57	266	78.51	13.73	10.27	1.24	47.32	1.092		48.2507	326.5	649.9	106.5	15.9	10.87	14.37	0.9935	0.9921	1.012
48.5008	190	103.1	272.8	67	13.37	9.691	1.192	72.03	1.099		48.5008	273.9	713	124.2	16.07	11.18	14.83	0.9908	0.9913	0.9963
48.7508	161.4	106.1	233.9	71.45	13.86	8.476	1.253	71.25	1.085		48.7508	292.4	804.3	117.9	16.86	10.98	14.23	1.001	0.9955	0.9985
49.0008	156.8	105.8	286.4	64.91	14.03	9.885	1.302	70.36	1.105		49.0008	309.7	865	111.3	15.98	11.39	12.26	1.002	0.9971	1.007
49.2507	159.2	103.1	239.5	75.74	13.97	9.557	1.22	53.8	1.104		49.2507	366.9	694.4	104.7	15.47	11.05	10.93	1.013	0.9697	1.001
49.5007	151.3	106.3	236.6	76.45	13.74	8.868	1.284	57.94	1.143		49.5007	251.8	389.9	110.3	14.94	11.15	10.15	1.005	1.002	0.9683
49.7508	130.1	119.8	262.6	73.21	14.11	8.414	1.199	72.96	1.757		49.7508	271	333.4	112	14.3	11.26	12.51	1.017	1.01	0.9807
50.0007	133.8	113.8	228.8	72.33	14.23	9.277	1.152	60.62	3.204		50.0007	273.1	315.1	101.3	13.87	11.34	10.06	0.9991	1.018	0.9693
50.2507	118.8	109.1	233.7	65.03	15.1	8.77	1.303	47.74	5.342		50.2507	310.4	277.2	94.74	13.83	11.56	10.64	1.022	1.002	0.9827
50.5007	139.9	102.9	250.1	76.32	15.45	9.368	1.298	56.62	4.401		50.5007	267.2	257.7	94.8	12.84	10.98	11.75	0.9946	1.003	0.9852
50.7507	118.5	99.65	234.9	55.11	15.67	7.959	1.278	51.99	5.103		50.7507	289	252.2	100.4	11.85	11.03	11.71	1.031	1.032	0.9674
51.0007	119.2	95.77	236.8	73.24	15.64	9.433	1.28	49.79	5.68		51.0007	342.9	256.9	123.9	9.023	12.09	13.56	1.025	0.9922	0.9745
51.2507	113.4	122.2	213.8	69.45	14.7	9.39	1.262	51.47	5.945		51.2507	256.6	229.4	126	8.364	11.42	12.49	0.9926	1.004	0.9855
51.5008	88.61	101.1	205.8	43.32	14.82	10.15	1.279	47.27	6.36		51.5008	322.6	170.4	129.7	8.466	12.3	13.08	1.012	1.007	0.9842
51.7507	102.8	97.35	264.2	64.02	15.51	9.713	1.263	49.72	6.874		51.7507	306.8	155.2	122	8.945	13.33	14.6	1.015	1.027	0.9612
52.0007	152.7	128.8	209.6	69.38	16.19	9.783	1.312	55.2	7.514		52.0007	303.3	150.9	118.2	8.483	12.76	14.29	1.018	1.002	0.984
52.2507	140.8	112.4	222.3	68.64	18.33	10.19	1.31	52.88	7.549		52.2507	318.8	155.1	98.04	8.54	12.03	16	0.9852	0.9967	0.974
52.5007	122.6	126.9	248.1	69.65	16.13	9.118	1.298	63.79	7.93		52.5007	369.7	154.8	92.13	8.087	12.98	16.67	0.9859	1.031	1.01
52.7508	132	112	256.7	55.24	15.57	9.524	1.268	62.49	7.619		52.7508	280.9	166.2	154.9	8.323	13.08	16.85	1.016	1.01	0.9985
53.0008	129	97.27	241.1	71.02	16.27	9.462	1.297	61.54	8.181		53.0008	252	158.6	112.4	8.451	12.21	16.01	1.014	0.99	0.9951
53.2508	123.3	111.6	297.2	55.63	16.44	13.02	1.3	58.48	9.543		53.2508	282.5	163.7	113.8	8.111	12.07	16.4	1.018	0.986	0.9661
53.5007	151.6	101.6	287.7	69.06	16.71	9.122	1.279	55.85	9.121		53.5007	288.6	165.7	107.8	8.274	12.12	16.82	0.9676	0.9766	0.9853
53.7507	158.9	118.4	239.3	66.98	15.39	9.83	1.287	57.15	9.415		53.7507	289.7	207.6	111	8.001	12.45	16.79	0.9962	1.019	0.9763
54.0007	132.1	113.4	331.7	66.11	15.73	9.831	1.271	63.04	10.08		54.0007	284.4	176.3	116.3	7.88	12.03	16.53	1.025	0.9652	0.985
54.2508	121.4	118	299.8	76.27	16.24	10.44	1.324	55.12	10.3		54.2508	312.5	215.7	93.52	8.629	12.36	15.57	0.9977	1.007	1.016
54.5007	126.2	88.87	288.8	73.31	16.31	9.972	1.349	60.77	10.02		54.5007	364.7	214.1	103.6	8.075	13.51	15.3	1.036	0.9863	1.001
54.7507	131.7	113.3	269.7	57.13	16.46	9.99	1.267	58.59	11.21		54.7507	323.5	189.9	96.87	8.144	12.99	13.05	1.001	1.042	0.991
55.0008	103.9	120.5	353.1	63.72	16.16	10.3	1.33	71.2	11.06		55.0008	257.8	213.7	99.32	8.501	13.01	15.78	1.027	0.9782	0.9826
55.2508	138.4	114.7	260.5	70.83	16.42	10.28	1.307	53.6	10.18		55.2508	324.8	197.6	112.5	8.057	13.13	16.48	0.9878	0.9881	0.9928
55.5008	113.9	119.4	337	52.73	16.14	9.576	1.355	60.61	10.36		55.5008	282	220.5	114.9	8.134	12.61	17.54	1.047	0.9914	1.006
55.7508	116.7	101.7	275.6	65.47	15.74	9.945	1.296	63.89	9.57		55.7508	327.4	212.2	107.9	8.278	13.2	17.51	0.987	1.004	0.9745
56.0007	134.3	94.56	262.3	56.14	15.81	9.888	1.35	64.89	8.275		56.0007	268.4	201	118.6	8.709	13.48	14.12	1.015	1.017	0.9869
56.2509	134.9	115.3	302.8	68.18	15.94	10.84	1.358	70.83	6.874		56.2509	431.2	217.3	127.7	8.226	13.69	13.25	0.9992	0.9981	0.9677
56.5009	143.4	101.9	282.8	67.71	15.41	10.2	1.395	75.18	7.726		56.5009	277.1	212.4	98.54	8.606	13.43	11.63	1.034	1.006	0.9767
56.7509	107.6	96.68	307.6	67.83	16.17	9.791	1.544	74.09	7.798		56.7509	286.5	216.9	82.17	9.513	12.59	13.16	1.045	1.024	0.9936
57.0009	136.6	90.95	331.5	61.97	14.01	9.461	1.735	75.05	8.262		57.0009	331	229	130.8	8.552	12.89	12.44	1.005	0.9962	0.9533
57.2509	114.6	108.2	311	73.45	16.95	9.801	1.788	77.46	7.221		57.2509	291.6	214.9	113.9	8.844	12.4	13.76	1.01	0.9959	0.984
57.5008	125	99.4	237.2	73.67	18.81	9.357	3.264	76.2	6.963		57.5008	273.5	229	141.8	9.545	13.26	14.57	1.004	1.005	1.003
57.7507	143.2	97.19	316.3	60.99	17.96	9.283	4.164	75.76	6.304		57.7507	326	208.8	132.6	8.77	12.84	15.73	1.013	1.003	0.9925
58.0008	110	102	352.8	62.97	14.02	9.572	5.655	62.47	6.255		58.0008	321.5	218.7	114.9	9.658	13.31	16.18	1.022	1.011	0.9752
58.2507	88.28	121.2	226.2	72.7	14.63	8.607	5.588	66.5	7.361		58.2507	293.5	229.3	128	9.379	13.23	16.21	1.042	0.9852	0.9811
58.5007	122.5	96.8	297.1	70.22	15.97	10.98	5.73	75.29	6.428		58.5007	343	214.1	104.1	9.56	13.09	14.72	1.005	1.012	0.9882
58.7507	92.63	113.2	280.9	72.5	16.8	9.452	5.861	73	8.536		58.7507	346.3	233.7	105.2	9.099	13.16	17.45	1.015	0.9997	0.9939
59.0008	102.5	120.9	267.3	77.41	16.73	9.343	6.023	79.06	19.52		59.0008	365.9	230.1	117.4	8.985	13.66	16.81	1.034	1.008	0.9847
59.2508	119.9	109.8	309.9	63.23	15.93	10.27	6.054	73.08	8.745		59.2508	311.9	222	118.2	9.233	13.15	13.28	1.015	1.011	0.963
59.5008	102.4	106.2	279.5	65.61	16.01	10.69	6.382	74.04	21.74		59.5008	404.4	233.5	97.6	9.039	13.91	15.08	1.007	1.032	0.99
59.7508	124.8	104.2	314.9	69.45	16.38	12.41	6.848	73.89	20.95		59.7508	337.4	224.1	110.1	8.779	13.43	18.03	1.003	1.008	1
60.0007	130.1	113.9	320.2	64.01	16.31	10.64	6.636	74.4	22.48		60.0007	328	213.4	110	9.518	12.62	15.63	0.9878	1.036	0.9871
60.2508	126.2	107.3	263.8	64.7	16.14	10.5	7.047	72.41	34.18		60.2508	288.9	239	138.2	8.544	12.05	17.21	1.037	1.028	1.001
60.5007	161.3	121.5	292.9	71.67	15.81	10.13	7.257	68.97	39.51		60.5007	390.9	255.7	96.75	8.542	12.52	14.6	1.041	1.018	0.9508
60.7507	110.5	113.8	234.2	67.74	15.32	10	7.378	68.99	55.7		60.7507	380.8	236.7	124.4	9.239	11.77	14.47
61.0006	130.7	108.1	239.3	51.25	14.86	10.57	7.599	66.62	58.37		61.0006	336	233.2	100.4	8.832	11.88	14.23	0.8694	0.825	0.7925
61.2508	130	105	253	47.79	15.13	10.3	7.375	72.49	57.33		61.2508	351.2	217.8	113	8.989	13.43	14.21	1.036	1.033	0.9767
61.5007	117.1	104.6	224.9	75.94	15.05	11.29	6.53	74.42	59.67		61.5007	340.8	235.4	84.04	8.515	11.62	13.92	0.974	1.014	0.9673
61.7508	112.6	120	198.1	71.1	16.2	9.942	6.835	68.69	76.21		61.7508	365.8	249	111.5	8.936	12.59	14.35	0.9952	1.018	0.9791
62.0008	111.7	103.8	222.9	77.19	16.47	10.83	6.975	76.86	66.93		62.0008	358.1	224.8	121.7	8.301	12.05	13.67	1.014	1.019	0.9933
62.2508	104.2	105.9	231.2	65.14	16.32	11.26	6.645	74.85	83.39		62.2508	357.5	221.1	104.9	8.126	12.36	14.84	0.9812	1.001	1.011
62.5008	101.9	112.4	228	71.4	19.35	12.34	6.611	73.04	94.65		62.5008	272.8	239	107.5	8.104	13.85	13.56	1.052	1.001	0.9689
62.7507	106.4	105.2	225.7	71.31	19.24	11.07	6.614	76.18	84.61		62.7507	334.8	249.4	124.4	8.493	12.34	16.09	1.008	1.003	0.9942
63.0008	129.5	116.8	259.3	67.43	20.61	11.4	6.522	71.65	77.54		63.0008	339.2	252.6	129.5	8.18	14.81	12.98	0.9849	0.9985	0.978
63.2508	107.1	132.6	297.3	67.29	20.34	12.48	6.644	69.9	75.54		63.2508	312.4	235.7	115.8	8.286	12.38	16.32	0.9894	1.013	0.9831
63.5007	117.8	102.6	224.9	57.2	20.04	10.97	6.703	75.09	99.1		63.5007	383.1	244.2	143.6	8.017	13.08	15.87	1.012	0.9856	1.039
63.7508	145.6	109.5	246.7	72.42	20.57	12.65	6.413	69.83	87.38		63.7508	357.8	233.9	129.4	7.827	12.3	12.86	1.011	1.045	0.9866
64.0008	139.4	116.8	247.5	63.84	20.99	11.23	6.741	76.58	100.1		64.0008	321.5	240.6	98.9	7.878	12.3	12.79	1.02	1.011	1.005
64.2508	103.9	105.3	250.9	72.42	15.54	12.5	6.983	78.03	106.7		64.2508	396.1	234.8	140	7.782	14.73	12.83	1.061	1	0.9884
64.5007	86.83	90.75	283.3	76.76	17.6	10.64	7.183	70.14	120.6		64.5007	346.1	236.7	103.5	7.627	13.77	15.59	1.011	0.9638	0.9918
64.7507	116.5	88.76	263.8	64.42	16.02	10.98	6.949	81.98	92.62		64.7507	349.8	219.2	128.4	9.062	12.76	12.85	1.042	0.983	0.9731
65.0007	85.48	80.99	285.3	57.22	15.51	10.8	6.067	71.26	97.14		65.0007	415.8	234.6	103.9	7.54	12.5	15.63	0.9998	1.005	0.9789
65.2508	83.3	101.9	259.4	69.53	16.22	10.05	6.046	72.93	114.4		65.2508	384.1	241	142	8.401	13	14.78	0.983	1.002	0.9649
65.5008	123.8	86.47	269	75.58	15.57	10.26	6.863	79.61	92.47		65.5008	362.6	218.8	105.7	8.056	12.73	14.58	1.022	0.9857	0.9695
65.7507	114.7	105.5	252.9	72.06	17.32	11.68	6.343	81.17	100.3		65.7507	402	224.4	110.1	7.734	13.19	16.39	1.009	1.014	0.9561
66.0008	96.06	106.3	252.9	50.5	16.79	14.1	6.565	78.2	114.2		66.0008	360.3	218	113.9	7.796	13.68	12.68	1.017	0.9991	0.9854
66.2508	121.9	89.36	221.7	73.6	15.34	12.06	5.795	78.23	102.9		66.2508	278.4	231.3	99.09	7.77	13.96	15.5	0.9833	0.9761	0.9903
66.5008	110.7	114.6	246.6	66.03	14.73	12.61	6.327	82.85	103.6		66.5008	406.8	210.2	118.6	7.809	13.49	12.69	1.001	0.9951	0.9598
66.7508	99.53	101.7	272.7	69.94	16.65	12.95	7.164	83.8	89.25		66.7508	356.4	242.8	125.8	8.037	13.62	14.49	1.025	1.015	1.025
67.0008	115.6	93.51	254.2	69.09	13.23	14.26	7.673	93.39	113.7		67.0008	395.4	209	118.7	7.853	13.09	16.51	1.019	1.022	0.9667
67.2508	136.5	96.66	246.2	75.66	16.84	12.44	7.404	90.54	103		67.2508	405	240.4	129.5	7.753	12.96	13.93	1.003	0.9942	0.9502
67.5008	106.4	92.57	263.6	71.69	15.66	11.73	7.585	85.29	109.1		67.5008	376.5	218.7	143.9	7.984	12.86	16.4	0.9736	1.015	0.9996
67.7508	114.5	130.1	265.9	69.61	16.38	13.04	7.795	81.96	128.7		67.7508	383.9	223.9	117.7	8.088	12.88	14.17	0.9826	1.002	0.9655
68.0008	116.1	83.82	262.2	64.56	17.27	13.88	7.791	89.44	116.9		68.0008	389.2	211.9	94.14	7.8	13.61	14.84	1.018	0.9834	0.9907
68.2508	113.9	102.4	286.6	61.41	16.93	12.76	8.687	94.98	98.82		68.2508	384.7	222.6	129.4	7.847	13.4	16.75	1.01	0.9783	0.9771
68.5008	131.7	98.63	269.4	61.55	15.74	13.23	8.281	91.65	113.3		68.5008	361.9	217.1	114.9	8.233	13.11	16.59	1.036	0.994	0.9879
68.7508	122.7	104.7	239.2	76.31	16.45	13.47	8.34	103.3	111.1		68.7508	349.9	227.6	136.2	8.053	13.59	16.06	1.004	1.015	0.9812
69.0008	99.4	106.3	255.3	54.42	15.54	12.16	8.464	95.48	124.8		69.0008	378.8	214.6	121.2	7.878	13.95	13.92	0.9843	0.9978	0.9629
69.2508	97.78	102.5	190.5	63.75	22.28	12.11	8.499	103.1	126.9		69.2508	376.3	219.6	95.25	8.085	14.66	14.11	1.006	0.9863	0.9754
69.5008	95.75	85.33	223.8	65.69	15.11	14.34	9.235	96.78	106		69.5008	348.9	236.6	118.4	7.834	14.46	16.39	1.009	1.019	0.9995
69.7508	105.4	95.46	263.5	67.06	16.95	11.81	9.188	92.97	116		69.7508	356	235.2	107.7	7.714	14.76	16.57	1.005	0.9783	0.996
70.0008	100.2	107.8	238	66.4	17.55	12.16	8.475	98.36	128.8		70.0008	353.2	247	99.2	7.925	14.07	13.83	0.9772	0.9859	0.9929
70.2508	110.9	111.8	205.6	83.18	15.11	12.29	7.898	88.54	116.2		70.2508	346.4	215.2	115.6	7.801	14.17	13.98	0.9742	1.026	1.01
70.5008	107.8	96.68	223.3	73.5	15.76	11.63	8.595	96.29	109.6		70.5008	370.3	238.7	115.9	7.801	14.4	13.97	0.9857	0.9996	0.981
70.7508	116.4	104.7	206.3	65.09	18.07	11.65	10.01	106.7	117.5		70.7508	382.7	221.5	122.7	7.984	14.2	16.1	1.006	0.9867	0.9948
71.0008	138.3	106.2	213.4	74.9	21.93	11.78	8.418	109	132.3		71.0008	384.1	223.8	118.5	7.62	14.88	16.48	0.9997	0.99	0.9875
71.2508	107.9	105.8	197.3	61.54	16.65	15.19	8.523	91.25	135.8		71.2508	393.9	227.4	119.1	7.503	14.12	13.98	1.034	1.003	0.9593
71.5008	118.3	123.8	218	73.96	16.78	12.24	8.916	89.93	131.4		71.5008	352.2	239.4	105.1	7.475	14.5	14.29	0.9999	0.9651	0.9862
71.7508	98.54	108.5	234	71.35	16.32	11.56	9.589	91.45	118.8		71.7508	352.5	240.1	113.3	7.486	14.05	14.33	0.9843	1.009	0.9861
72.0008	88.82	105.5	242.2	60.06	15.31	12.77	9.718	100.6	118.1		72.0008	335.3	231.9	110.2	7.444	14.69	14.11	1.029	1	0.9653

## Sheet: Fig. 6
WT											C6A/C111A
Time (h)	WT+HOCl			WT+H2O2			WT				Time (h)	C6A/C111A+HOCl			C6A/C111A
0	1.03	1.078	1.044	1.066	1.033	1.008	0.9719	1.01	1.017		0	0.82	0.9172	0.8598	0.7719	0.7504	0.8236
0.249931	0.9224	0.906	0.9318	0.9332	1.302	0.8916	1.127	0.9268	0.8834		0.249867	0.7954	0.8826	0.7982	0.786	0.7706	0.7723
0.499931	0.8421	0.9067	0.9133	0.9243	1.568	0.9132	1.053	0.9256	0.8924		0.499867	0.8309	0.8506	0.838	0.7835	0.7884	0.7968
0.749931	0.8998	0.9405	0.9194	0.964	1.607	0.9417	1.037	0.9314	0.9112		0.749867	0.8114	0.8221	0.805	1.296	0.7977	0.7965
0.999931	0.8797	0.9209	0.8748	0.9398	1.597	0.8922	0.9705	0.9215	0.9039		0.999867	0.7884	0.8608	0.8539	1.184	0.7688	0.7899
1.24993	0.8828	0.8826	0.9436	0.9638	1.609	0.9197	1.127	0.9348	0.9137		1.24987	0.8447	0.8513	0.8517	1.286	0.7808	0.7877
1.49993	0.8846	0.9066	0.9191	0.9396	1.732	0.894	1.036	0.924	0.8722		1.49987	0.8124	0.8725	0.8686	1.229	0.7599	0.7939
1.74993	0.8907	0.9102	0.9298	0.9357	1.666	0.89	1.009	0.9302	0.8782		1.74987	0.8205	0.9034	0.8493	1.192	0.7797	0.7569
1.99993	0.8644	0.9086	0.8994	0.8805	1.627	0.8956	1.021	0.8823	0.8695		1.99987	0.8132	0.8639	0.8688	1.26	0.791	0.7746
2.24993	0.867	0.9123	0.9264	0.9398	1.58	0.9326	1.064	0.9226	0.8989		2.24987	0.8241	0.9007	0.8591	1.247	0.7933	0.7733
2.49993	0.885	0.8931	0.8956	0.951	1.641	0.9354	1.074	0.9195	0.9052		2.49987	0.7907	0.8795	0.858	1.219	0.7803	0.7932
2.74993	0.8956	0.9222	0.8899	0.9167	1.785	0.9141	1.04	0.9249	0.905		2.74987	0.7746	0.8806	0.8545	0.8133	0.7895	0.8163
2.99993	0.8857	0.9058	0.8867	0.8999	1.613	0.9413	0.9599	0.9404	0.8891		2.99987	0.8103	0.8729	0.8692	0.8286	0.821	0.7881
3.24993	0.8987	0.8739	0.886	0.9323	1.647	0.9312	1.002	0.9315	0.878		3.24987	0.802	0.819	0.8657	1.184	0.7768	0.7541
3.49993	0.8905	0.881	0.92	0.9264	1.396	0.9115	1.02	0.9193	0.8683		3.49987	0.8095	0.8672	0.8599	0.8134	0.7739	0.7767
3.74993	0.8858	0.8965	0.9166	0.9196	1.544	0.9503	1.036	0.9367	0.9014		3.74987	0.8409	0.8503	0.8776	0.8106	0.7747	0.7704
3.99993	0.8769	0.8912	0.8921	0.9195	1.608	0.939	0.9362	0.9297	0.8549		3.99987	0.8213	0.8626	0.8543	1.257	0.7875	0.801
4.24993	0.8771	0.8865	0.9493	0.9314	1.681	0.9309	0.9582	0.9279	0.8927		4.24987	0.8193	0.8862	0.8533	0.973	0.8205	0.7944
4.49993	0.8874	0.9172	0.9278	0.9768	1.755	0.9538	1.081	0.9238	0.8886		4.49987	0.8198	0.8509	0.8523	1.081	0.7763	0.7789
4.74993	0.8888	0.9003	0.8964	0.9507	0.9831	0.9678	0.9379	0.9314	0.8947		4.74987	0.8247	0.8479	0.888	0.8199	0.77	0.789
4.99993	0.9013	0.9372	0.9206	0.9778	1.62	0.9458	1.035	0.9524	0.9101		4.99989	0.827	0.84	0.8663	0.8202	0.7749	0.7681
5.24993	0.8873	0.9242	0.9035	0.9185	1.703	0.9461	1.105	0.9203	0.9015		5.24987	0.8218	0.8548	0.868	0.8393	0.7649	0.7513
5.49993	0.8683	0.9453	0.8989	0.9383	1.656	0.9382	1.119	0.94	0.8959		5.49996	0.833	0.8386	0.883	1.075	0.7939	0.7685
5.74993	0.9137	0.8636	0.8857	0.9488	1.752	0.9567	1.027	0.936	0.9356		5.75001	0.831	0.8444	0.8396	1.509	0.7708	0.7831
5.99993	0.9102	0.9353	0.8729	0.9427	1.39	0.948	1.05	0.9131	0.8914		6.00001	0.8423	0.8748	0.8893	0.7837	0.8138	0.7629
6.24993	0.8804	0.9168	0.931	1.002	1.466	0.9978	1.077	0.9681	0.8891		6.25001	0.8063	0.8713	0.8625	1.488	0.811	0.7904
6.49993	0.8803	0.8808	0.9265	0.9542	1.774	0.9716	1.018	0.906	0.8738		6.50001	0.8287	0.8721	0.8123	1.23	0.8123	0.7793
6.74993	0.884	0.8993	0.9326	0.9561	1.632	0.9623	1.02	0.9305	0.9183		6.75001	0.8291	0.8788	0.8554	0.8113	0.7922	0.789
6.99993	0.8568	0.8974	0.9182	0.948	1.819	0.9668	1.025	0.9473	0.8903		7.00001	0.8367	0.8903	0.8391	1.152	0.8216	0.7865
7.24993	0.8682	0.9255	0.9098	0.9498	1.742	0.9431	1.076	0.9422	0.9147		7.25002	0.8466	0.8766	0.8712	1.51	0.8226	0.7734
7.49993	0.8932	0.883	0.9035	0.9604	1.715	0.956	1.053	0.9373	0.8984		7.50002	0.827	0.8524	0.8776	1.152	0.8199	0.7764
7.74993	0.8467	0.9007	0.948	0.9452	0.9757	0.9553	0.9727	0.9361	0.9295		7.75002	0.8005	0.8319	0.8224	1.29	0.785	0.7797
7.99993	0.8963	0.9172	0.9119	0.9638	1.655	0.9626	1.128	0.9092	0.9321		8.00002	0.8245	0.8699	0.8819	1.092	0.7917	0.8109
8.24993	0.8643	0.912	0.9163	0.9678	1.684	0.9883	1.016	0.954	0.8881		8.25001	0.8051	0.854	0.8302	0.8215	0.771	0.799
8.49993	0.8562	0.8879	0.881	1.021	1.696	0.9545	0.8876	0.9628	0.9114		8.50002	0.8449	0.8547	0.8502	0.8142	0.8118	0.7833
8.74993	0.8853	0.9402	0.9289	0.968	1.453	0.9507	0.9883	0.9329	0.9135		8.75002	0.8063	0.8621	0.8408	1.091	0.8187	0.8089
8.99993	0.8563	0.9188	0.8961	0.9848	1.701	0.964	1.07	0.9407	0.8952		9.00001	0.8265	0.8165	0.852	1.504	0.7879	0.7679
9.24993	0.8518	0.9008	0.9039	0.9476	1.626	0.9694	0.9596	0.9294	0.9077		9.25001	0.8185	0.8712	0.8765	1.497	0.7564	0.7742
9.49993	0.91	0.9441	0.9204	0.9617	1.657	0.9835	1.074	0.9378	0.8877		9.50001	0.8108	0.8457	0.8714	1.793	0.7932	0.7761
9.74993	0.8903	0.9275	0.9104	0.9655	1.66	0.9579	1.102	0.9578	0.9128		9.75008	0.7951	0.854	0.8847	0.8068	0.8186	0.7397
9.99993	0.9034	0.9021	0.9088	1.022	1.761	0.94	1.074	0.9489	0.8795		10	0.809	0.8398	0.8503	0.8075	0.8076	0.7908
10.2499	0.9125	0.9493	0.9219	0.9794	1.659	0.9599	1.038	0.9389	0.9093		10.2501	0.7965	0.88	0.8456	0.8206	0.7915	0.7943
10.4999	0.9023	0.9069	0.9425	0.9578	1.667	0.9681	1.057	0.9139	0.891		10.5	0.8412	0.851	0.869	1.367	0.794	0.7845
10.7499	0.9021	0.9299	0.9287	0.9721	1.709	0.964	1.012	0.9486	0.9176		10.7501	0.8003	0.8573	0.846	1.089	0.8577	0.7727
10.9999	0.8906	0.9207	0.9111	0.9626	1.701	0.9535	1.087	0.9503	0.9074		11	0.8267	0.8637	0.8166	1.474	0.771	0.8009
11.2499	0.8688	0.9335	0.9025	0.9695	1.843	0.9726	1.109	0.9383	0.912		11.2501	0.842	0.8783	0.8455	0.8331	0.7882	0.765
11.4999	0.8879	0.9012	0.888	0.9464	1.435	0.9888	1.063	0.9493	0.8919		11.5001	0.8122	0.8646	0.8165	1.038	0.7914	0.7911
11.7499	0.8925	0.929	0.927	0.9585	1.695	0.9861	1.052	0.9627	0.9303		11.7501	0.8324	0.8632	0.856	0.8231	0.79	0.7685
11.9999	0.9168	0.9265	0.9345	0.9913	1.761	0.945	1.024	0.9269	0.8985		12.0001	0.8041	0.8865	0.8036	0.9734	0.8267	0.7712
12.2499	0.8763	0.9197	0.9058	0.9537	1.671	0.9786	1.036	0.943	0.9091		12.2501	0.8173	0.8825	0.8294	1.291	0.8172	0.7963
12.4999	0.8947	0.921	0.9334	0.9379	1.676	0.9798	1.095	0.9365	0.9002		12.5001	0.8249	0.8822	0.8695	0.855	0.7916	0.7976
12.7499	0.8716	0.9251	0.9213	0.9565	1.685	0.9757	1.045	0.9234	0.9242		12.7501	0.8067	0.882	0.8239	0.8302	0.7895	0.7929
12.9999	0.8916	0.9029	0.9111	1.047	1.725	0.951	1.06	0.953	0.8975		13.0001	0.8318	0.8443	0.8656	1.229	0.8153	0.7975
13.2499	0.8644	0.8997	0.9203	0.9395	1.704	0.9492	1.098	0.904	0.9064		13.2501	0.8096	0.8706	0.8022	1.567	0.7825	0.7804
13.4999	0.8602	0.882	0.9034	1.049	1.791	0.9614	1.047	0.9164	0.9091		13.5001	0.8137	0.8975	0.8046	0.9133	0.7731	0.8132
13.7499	0.881	0.9013	0.8727	0.9412	1.633	0.9165	1.005	0.9069	0.8894		13.7501	0.8236	0.8816	0.8195	1.388	0.7974	0.8
13.9999	0.8714	0.9422	0.873	0.9275	1.032	0.923	1.039	0.9135	0.8978		14.0001	0.8248	0.7941	0.8157	0.8937	0.7936	0.7902
14.2499	0.8679	0.9052	0.9097	0.9327	1.781	0.9931	1.069	0.9328	0.9042		14.2501	0.8382	0.8523	0.8369	1.077	0.7961	0.773
14.4999	0.8389	0.8992	0.8977	0.9566	1.516	0.9663	1.014	0.9298	0.8847		14.5001	0.7951	0.9391	0.8446	1.108	0.7921	0.7919
14.7499	0.883	0.9215	0.8842	0.9841	1.743	0.9689	1.037	0.9627	0.9104		14.7501	0.8478	0.925	0.8099	0.8084	0.7997	0.8053
14.9999	0.8904	0.8928	0.9193	0.9434	1.763	0.93	1.007	0.9169	0.8889		15.0001	0.8063	0.8735	0.8709	1.09	0.832	0.7849
15.2499	0.8544	0.9347	0.8814	1.045	1.817	0.9521	1.061	0.9076	0.8864		15.2501	0.8244	0.873	0.8081	1.396	0.8029	0.7985
15.4999	0.9057	0.8884	0.9217	0.9446	1.648	0.9292	1.052	0.9251	0.8737		15.5	0.8393	0.8586	0.8333	1.064	0.8043	0.7929
15.7499	0.8893	0.9319	0.9137	0.9592	1.734	0.9634	1.016	0.9487	0.8937		15.7501	0.8263	0.892	0.874	1.313	0.8477	0.7764
15.9999	0.9016	0.9209	0.9033	0.993	1.715	0.9456	1.131	0.9123	0.8894		16.0001	0.7975	0.8593	0.8575	0.9503	0.8119	0.7779
16.2499	0.8703	0.929	0.901	1.002	1.801	0.9721	1.085	0.9154	0.9015		16.2501	0.807	0.9051	0.8482	0.992	0.7923	0.8035
16.4999	0.8776	0.9372	0.9416	0.9712	1.692	0.9762	0.9301	0.9273	0.8569		16.5001	0.7892	0.8332	0.8352	0.8721	0.7753	0.7714
16.7499	0.9378	0.9664	0.8859	1.03	1.784	0.9595	0.9313	0.9272	0.8843		16.7501	0.8044	0.8577	0.8606	1.02	0.7894	0.8124
16.9999	0.9238	0.9409	0.9158	0.9928	1.745	0.9858	0.932	0.9409	0.9445		17	0.7917	0.8894	0.7918	0.9104	0.744	0.7602
17.2499	0.9185	0.959	0.9034	0.9824	1.109	0.9285	0.9199	0.9707	0.9378		17.2501	0.8007	0.8595	0.8902	1.149	0.7851	0.7934
17.4999	0.8854	0.9277	0.9421	0.9727	1.762	0.9948	0.943	0.9395	0.8855		17.5001	0.802	0.8684	0.8299	0.8181	0.8116	0.7289
17.7499	0.9139	0.9325	0.9244	0.9722	1.716	0.9931	0.9261	0.941	0.911		17.7501	0.8336	0.9098	0.8558	1.506	0.7539	0.8082
17.9999	0.903	0.9344	0.9149	1.025	1.727	0.9641	0.9817	0.9295	0.8988		18.0001	0.8236	0.8805	0.8424	1.471	0.8245	0.7745
18.2499	0.8921	0.9472	0.9103	1.04	1.268	0.9674	0.936	0.9745	0.9206		18.2501	0.7934	0.8704	0.8296	1.669	0.8065	0.784
18.4999	0.8949	0.9359	0.9178	1.026	1.871	1.008	0.9501	0.9225	0.9202		18.5	0.8224	0.8675	0.793	1.324	0.8215	0.782
18.7499	0.8885	0.924	0.8975	0.9477	1.551	0.958	1.074	0.9285	0.8718		18.7501	0.7835	0.8524	0.8073	0.9256	0.7742	0.786
19	0.8846	0.9128	0.9378	0.9566	1.695	0.9748	0.9447	0.9516	0.8878		19.0001	0.8398	0.9198	0.8309	1.017	0.7891	0.7902
19.25	0.8963	0.913	0.9147	0.9624	1.591	0.9895	0.9116	0.9242	0.9262		19.2501	0.8173	0.8896	0.8517	1.323	0.8162	0.794
19.5	0.8792	0.9381	0.9128	0.9608	1.674	0.9528	1.002	0.9197	0.8727		19.5002	0.813	0.8811	0.8318	1.128	0.7932	0.7821
19.75	0.8707	0.9195	0.9024	0.9258	1.706	0.9315	0.9479	0.9222	0.9134		19.7501	0.8263	0.9141	0.8468	0.8275	0.8118	0.7646
19.9999	0.8733	0.9064	0.8992	0.9661	1.644	0.9354	0.9121	0.9139	0.8506		20.0001	0.8222	0.8818	0.8436	0.8127	0.8383	0.8243
20.2499	0.888	0.9001	0.9114	0.9373	1.771	0.9554	1.021	0.9336	0.869		20.2501	0.8148	0.8682	0.8762	0.857	0.7645	0.7646
20.4999	0.8829	0.8853	0.9018	0.9581	1.72	0.9272	1.039	0.93	0.8678		20.5001	0.8488	0.9306	0.8105	0.8175	0.7848	0.8151
20.7499	0.8627	0.9087	0.8886	0.9543	1.706	0.9313	0.9087	0.9473	0.9032		20.7501	0.839	0.931	0.855	1.283	0.7875	0.8155
20.9999	0.8629	0.9095	0.8962	0.9418	1.75	0.9905	0.8918	0.9243	0.9019		21.0001	0.8022	0.8184	0.8103	1.173	0.7537	0.8061
21.2499	0.8645	0.883	0.8752	0.9409	1.81	0.9732	0.9237	0.9311	0.852		21.2501	0.8199	0.8096	0.794	1.343	0.819	0.7953
21.5	0.871	0.8785	0.8933	0.9725	1.682	0.9302	1.031	0.8973	0.8836		21.5001	0.8261	0.9296	0.8187	0.7787	0.8042	0.7601
21.75	0.8368	0.9196	0.888	0.9125	1.75	0.9337	0.9178	0.8952	0.8592		21.7501	0.7909	0.9489	0.8377	1.267	0.802	0.8087
22	0.876	0.8808	0.8784	0.9611	1.766	0.9414	1.015	0.918	0.8852		22.0001	0.7952	0.8464	0.8099	0.816	0.7646	0.8061
22.2501	0.8757	0.8796	0.9179	1.004	1.731	0.941	0.9087	0.9165	0.8381		22.2501	0.827	0.8596	0.86	1.294	0.7948	0.8068
22.5	0.8862	0.8729	0.9219	1.014	1.641	0.9508	1.046	0.9275	0.8741		22.5001	0.7776	1.001	0.841	0.9641	0.7664	0.76
22.7501	0.8586	0.9178	0.8831	0.9703	1.072	0.8999	0.9988	0.9	0.8366		22.7501	0.8066	1.105	0.8447	1.034	0.7803	0.8025
23	0.8509	0.8888	0.8774	0.9821	1.805	0.935	0.9074	0.9264	0.859		23.0001	0.7977	1.106	0.8367	1.032	0.7712	0.8131
23.25	0.8849	0.8705	0.8935	0.9362	1.712	0.9142	1.101	0.8887	0.832		23.2502	0.8055	1.119	0.8203	1.192	0.8518	0.7849
23.5001	0.8394	0.8573	0.8707	0.9469	1.684	0.919	0.8939	0.8864	0.8709		23.5002	0.8008	1.091	0.8482	0.8457	0.7888	0.8092
23.75	0.8472	0.8566	0.8637	0.9689	0.9641	0.9178	0.9003	0.9163	0.8286		23.7501	0.8388	1.23	0.8286	0.8024	0.7913	0.8212
24.0001	0.8641	0.897	0.8695	0.908	1.597	0.9344	0.8968	0.8825	0.8505		24.0001	0.8138	1.206	0.8858	0.9913	0.8032	0.801
24.2501	0.849	0.9129	0.8673	0.9492	1.668	0.933	0.8797	0.883	0.8816		24.2501	0.8231	1.294	0.8475	1.386	0.8299	0.7956
24.5001	0.8425	0.8601	0.8843	0.9835	1.637	0.9214	0.9151	0.9256	0.8577		24.5001	0.8497	1.261	0.8447	0.8204	0.7992	0.7747
24.7501	0.8427	0.9149	0.8894	0.955	1.056	0.942	0.9195	0.8993	0.8615		24.7502	0.8147	1.225	0.8643	1.41	0.7992	0.7916
25	0.8738	0.9061	0.8923	0.9897	1.487	0.9261	0.8802	0.9307	0.8644		25.0002	0.8045	1.216	0.8319	1.507	0.8165	0.8028
25.2501	0.8725	0.9055	0.9023	0.9295	1.069	0.8961	0.9119	0.9082	0.8517		25.2502	0.824	1.284	0.8367	1.041	0.8452	0.7919
25.5001	0.8751	0.9018	0.881	1.008	1.621	0.9146	0.913	0.8998	0.8404		25.5001	0.7982	1.291	0.8731	1.08	0.7917	0.7829
25.7501	0.8216	0.9028	0.9061	0.9703	1.689	0.9644	1.028	0.9491	0.8544		25.75	0.7933	1.29	0.8648	0.7996	0.813	0.8066
26.0001	0.885	0.9069	0.9042	0.9343	1.745	0.9418	1.048	0.9249	0.8718		26	0.8195	1.399	0.8298	1.065	0.8005	0.8129
26.2501	0.8517	0.934	0.8973	0.9859	1.871	0.9346	1.037	0.9124	0.8942		26.25	0.7942	1.367	0.8256	0.8373	0.7954	0.7945
26.5	0.8868	0.9194	0.9289	0.9418	1.759	0.9141	0.9025	0.8941	0.878		26.5	0.7979	1.463	0.8617	1.266	0.829	0.7911
26.7501	0.8688	0.9054	0.9054	1.035	1.239	0.9374	0.9196	0.9203	0.8722		26.75	0.7967	1.465	0.8536	1.428	0.8226	0.7997
27.0001	0.8702	0.8822	0.9322	0.9465	1.767	0.9632	0.9123	0.9193	0.8673		27	0.8077	1.258	0.8099	0.8661	0.7852	0.8049
27.2501	0.8872	0.8999	0.9268	0.9178	1.706	0.9585	0.9614	0.9308	0.9026		27.25	0.8251	1.252	0.8328	1.462	0.797	0.7893
27.5001	0.8809	0.9069	0.9353	1.022	1.826	0.9472	1.082	0.9341	0.8805		27.5	0.8156	1.276	0.8969	0.8895	0.8579	0.8157
27.7501	0.8508	0.9424	0.8941	0.9906	1.016	0.9317	0.9707	0.9291	0.9053		27.75	0.8461	1.253	0.888	1.184	0.8021	0.811
28.0001	0.9053	0.9145	0.9126	0.9685	1.774	0.9479	1.09	0.9057	0.91		28.0001	0.8126	1.282	0.8829	0.7967	0.7916	0.7987
28.25	0.876	0.9172	0.9009	1.039	0.9828	0.9434	0.9465	0.937	0.8835		28.25	0.8414	1.199	0.8689	1.329	0.7921	0.8021
28.5001	0.8831	0.9098	0.8765	1.013	1.732	0.9472	1.06	0.9236	0.8816		28.5001	0.8383	1.325	0.9176	1.256	0.7609	0.7829
28.7501	0.9057	0.902	0.8887	1.009	1.763	0.9851	1.048	0.9149	0.8905		28.7501	0.8191	1.532	0.9414	1.216	0.803	0.8091
29.0001	0.9154	0.9209	0.9072	0.95	1.85	0.9628	0.915	0.921	0.8753		29.0001	0.8146	1.402	0.9734	0.8208	0.7903	0.8079
29.2501	0.8872	0.9512	0.9328	1.059	1.785	0.9315	1.058	0.9427	0.8613		29.2501	0.7848	1.915	1.06	1.089	0.7936	0.8102
29.5	0.8871	0.9017	0.9487	1.054	1.72	0.9707	0.9466	0.921	0.8769		29.5001	0.8175	1.351	1.192	1.441	0.8198	0.7704
29.7501	0.8773	0.9227	0.9197	1.101	1.835	0.9688	1.056	0.9084	0.8779		29.7501	0.8302	1.85	1.14	0.853	0.7756	0.7991
30.0001	0.8804	0.9262	0.9331	1.059	1.808	0.9623	1.089	0.9219	0.8773		30.0001	0.8245	1.47	1.302	0.829	0.7838	0.7866
30.2501	0.9145	0.9287	0.912	0.9506	1.816	0.9636	0.9354	0.9252	0.8686		30.2501	0.7986	1.492	1.235	0.8255	0.8083	0.828
30.5001	0.8725	0.9206	0.9338	1.016	1.807	0.9672	0.9015	0.922	0.9372		30.5001	0.8148	3.709	1.37	1.208	0.8005	0.7916
30.75	0.8884	0.9272	0.9251	0.9758	1.748	0.9403	1.037	0.8942	0.877		30.7501	0.8341	1.473	1.368	1.053	0.799	0.8135
31.0001	0.8773	0.9329	0.9452	1.009	1	0.9559	0.9359	0.9331	0.8991		31	0.8307	2.115	1.524	1.514	0.8502	0.7957
31.2501	0.8795	0.9499	0.9342	1.032	1.037	0.9367	1.07	0.968	0.9057		31.2501	0.843	1.613	1.406	0.8107	0.8038	0.7753
31.5	0.9044	1.001	0.9018	0.9847	1.784	0.9327	0.9141	0.9336	0.8683		31.5	0.8045	1.686	1.396	1.403	0.8391	0.79
31.7501	0.901	1.187	0.9086	1.022	1.032	0.9726	0.9762	0.9636	0.9001		31.75	0.8366	1.453	1.73	1.252	0.7927	0.7813
32.0001	0.9109	1.796	0.8975	1.022	1.369	0.9519	0.9231	0.9872	0.8762		32	0.8361	2.316	1.843	0.8172	0.8074	0.7925
32.25	0.8994	2.653	0.9552	1.033	1.856	0.9978	0.9588	0.9375	0.8618		32.2502	0.8061	3.981	1.375	0.926	0.8458	0.8003
32.5001	0.918	3.742	0.9432	1.017	1.777	1.007	0.9937	0.9875	0.9078		32.5001	0.8179	1.567	2.827	1.082	0.8047	0.8216
32.7502	0.9122	4.312	0.9143	0.9911	1.815	0.9724	0.9402	0.9323	0.8642		32.7501	0.8194	2.479	1.433	0.8534	0.8176	0.8162
33.0002	0.9191	4.671	0.9199	1.011	1.032	0.9957	1.059	0.9461	0.9078		33.0001	0.8202	3.785	1.345	0.8588	0.8181	0.7828
33.2502	0.8919	5.165	0.9317	1.006	1.763	0.9677	0.9938	0.9268	0.9336		33.2501	0.8418	2.488	1.452	1.406	0.7828	0.7913
33.5002	0.8942	5.412	0.9571	1.038	1.462	0.99	1.061	0.9227	0.8817		33.5001	0.8471	1.894	1.723	0.8775	0.7895	0.7982
33.7502	0.8839	4.941	0.9416	1.01	1.831	0.9715	0.9284	0.9468	0.8862		33.7501	0.8233	1.807	1.448	0.8007	0.7919	0.798
34.0002	0.8811	3.912	0.9277	1.017	1.731	0.9718	1.02	0.9608	0.8853		34.0001	0.8245	1.849	1.421	0.9555	0.8041	0.8238
34.2502	0.8777	5.653	0.9257	1.05	1.699	0.9631	0.9775	0.9445	0.8821		34.2501	0.8281	1.889	1.404	0.8541	0.8005	0.8145
34.5002	0.8708	16.29	0.9374	1.045	1.056	0.9757	1.016	0.9462	0.8896		34.5001	0.8274	2.785	1.544	1.326	0.823	0.7763
34.7502	0.9011	32.76	0.9429	0.9937	1.7	1.009	0.945	0.9581	0.9134		34.7501	0.8232	1.62	1.366	1.281	0.7962	0.775
35.0002	0.8744	51.06	0.9411	0.9892	1.778	0.9631	0.9979	0.9628	0.8564		35.0001	0.8358	1.623	1.473	1.223	0.7999	0.7665
35.2502	0.9169	55.56	0.9258	1.021	1.498	0.9404	1.018	0.9455	0.9021		35.2501	0.8445	1.604	1.467	1.267	0.8484	0.8382
35.5002	0.9037	60.92	0.9578	1.046	1.764	0.9724	1.089	0.9771	0.887		35.5001	0.8537	1.764	1.551	1.246	0.7996	0.7866
35.7502	0.8808	61.63	0.9494	1.005	1.7	0.9874	1.025	0.9328	0.9177		35.7501	0.8264	1.592	1.47	0.8217	0.7899	0.7773
36.0002	0.9184	58.22	0.9236	1.028	1.724	0.9599	1.034	0.9362	0.8756		36.0001	0.8178	1.65	1.374	0.8073	0.8082	0.7888
36.2502	0.8749	43.2	0.9495	1.047	1.483	0.9574	1.037	0.915	0.929		36.2501	0.8383	2.508	1.559	0.8021	0.7754	0.7953
36.5002	0.893	18.64	0.9469	0.9965	1.843	0.9907	1.03	0.9666	0.8865		36.5001	0.8573	3.038	1.492	1.036	0.7948	0.8131
36.7502	0.8952	39.2	0.993	1.009	1.8	0.9593	1.02	0.8895	0.8909		36.75	0.8179	2.102	1.859	1.436	0.8026	0.7987
37.0002	0.9056	39.9	0.942	1.062	1.746	0.956	1.055	0.9085	0.8706		37.0001	0.838	1.76	1.76	1.043	0.8025	0.7914
37.2502	0.8951	41.43	0.9791	0.9967	1.736	0.9738	1.15	0.9413	0.9297		37.25	0.8281	3.011	1.514	1.589	0.7826	0.7998
37.5002	0.8757	48.81	0.9183	1.016	1.82	0.9219	1.043	0.9122	0.8999		37.5	0.8071	1.923	2.22	0.82	0.805	0.8031
37.7502	0.8765	57.19	0.9161	1.025	1.704	0.9652	1.023	0.9461	0.9063		37.75	0.82	1.815	1.755	0.8146	0.8219	0.7807
38.0002	0.8948	31.54	0.9389	1.016	1.837	0.9342	1.029	0.942	0.8843		38	0.836	2.325	1.752	1.002	0.8114	0.7953
38.2502	0.8737	15.02	0.913	1.007	1.683	0.9497	1.014	0.9277	0.8869		38.2501	0.8497	1.86	1.589	1.231	0.8107	0.8084
38.5002	0.8777	41.52	1.012	0.9615	1.731	0.9471	1.23	0.9475	0.8768		38.5	0.8327	1.775	1.53	1.231	0.809	0.7784
38.7502	0.8477	57.03	0.9365	1.025	1.604	0.9443	1.323	0.9329	0.8434		38.75	0.8126	1.931	1.603	1.291	0.783	0.7822
39.0002	0.8462	63.69	0.8903	1.001	1.715	0.9444	1.199	0.9306	0.8808		39.0001	0.8393	2.113	1.753	1.019	0.8082	0.7854
39.2503	0.8912	81.21	0.9403	0.9594	1.644	0.9557	1.16	0.9238	0.8913		39.2501	0.8104	3.633	1.77	1.159	0.816	0.7688
39.5002	0.8242	66.62	0.9375	0.9629	1.656	0.9528	1.132	0.8948	0.8814		39.5002	0.8308	4.178	1.75	1.118	0.8496	0.8039
39.7502	0.8775	55.82	0.9143	0.9941	1.654	0.9328	1.067	0.9361	0.9017		39.7501	0.813	2.254	1.867	1.466	0.7604	0.763
40.0002	0.8794	53.51	0.9558	0.9492	1.662	0.9513	1.085	0.8855	0.8783		40.0002	0.793	3.027	6.747	1.274	0.8154	0.785
40.2502	0.8741	54.69	0.9708	0.9734	1.797	0.9262	1.127	0.924	0.9096		40.2502	0.8198	3.284	4.421	1.384	0.8672	0.814
40.5002	0.8629	48.12	1.016	1.017	1.678	0.9418	1.061	0.8764	0.8723		40.5001	0.8091	2.212	1.797	0.8002	0.8409	0.7761
40.7502	0.8761	70.05	0.9937	1.008	1.749	0.9422	1.478	0.9047	0.8554		40.7501	0.8244	3.348	1.816	1.305	0.9179	0.7764
41.0002	0.8572	62.96	1.095	1.005	0.9922	0.8971	1.13	0.9065	0.8916		41.0001	0.8274	3	1.687	1.369	0.9851	0.7849
41.2502	0.8626	71.33	1.121	0.9561	1.625	0.9178	1.472	0.936	0.8682		41.2501	0.8423	3.713	1.691	0.8076	1.047	0.8036
41.5002	0.8592	66.34	1.151	1	1.756	0.9389	1.2	0.9312	0.8939		41.5001	0.8152	3.346	1.885	1.186	1.189	0.7921
41.7503	0.8581	78.94	1.236	0.9946	1.803	0.9234	1.126	0.9258	0.9207		41.7501	0.8239	3.102	1.796	1.519	1.348	0.8213
42.0002	0.885	70.92	1.307	1.019	1.422	0.9107	1.16	0.918	0.8853		42.0001	0.8136	3.696	1.683	1.548	1.441	0.8118
42.2504	0.8708	85.19	1.398	0.9833	1.741	0.9756	1.095	0.9138	0.9006		42.25	0.8006	3.869	1.985	0.9072	1.614	0.7938
42.5002	0.9014	63.08	1.421	0.997	1.624	0.9344	1.295	0.9139	0.9028		42.5	0.8133	3.101	2.135	0.8113	1.798	0.7722
42.7502	0.8938	65.61	1.486	0.9398	1.721	0.9376	1.161	0.915	0.893		42.7501	0.7879	2.644	4.152	1.455	1.979	0.7981
43.0003	0.8546	80.16	1.543	0.9861	1.7	0.9144	1.149	0.9304	0.8754		43	0.8279	2.773	2.63	1.126	2.174	0.7974
43.2503	0.8702	80.3	1.729	0.9992	1.824	0.9023	1.099	0.9276	0.9038		43.2502	0.775	4.423	2.21	0.9072	2.401	0.8116
43.5002	0.8852	70.03	1.848	0.9614	1.674	0.9132	1.265	0.9286	0.9019		43.5	0.8009	2.499	2.267	0.8763	2.487	0.7691
43.7502	0.8974	65.52	2.117	0.9858	1.582	0.944	1.447	0.9331	0.8918		43.75	0.8068	2.493	2.176	1.414	2.607	0.805
44.0002	0.8891	63.03	2.114	0.9606	1.725	0.9313	1.951	0.9226	0.8995		44.0001	0.8342	2.633	2.794	1.338	2.774	0.7874
44.2502	0.9025	69.89	2.262	1.003	1.732	0.9426	1.718	0.9222	0.916		44.2501	0.8264	2.794	2.406	1.516	2.88	0.791
44.5003	0.9552	80.72	2.672	0.9759	1.641	0.9515	1.474	0.9173	0.9374		44.5001	0.811	2.908	2.824	1.29	2.924	0.7909
44.7503	0.9277	74.83	2.703	0.9364	1.807	0.9587	1.796	0.9472	0.9705		44.7501	0.8339	3.397	2.189	1.001	3.01	0.806
45.0003	0.9846	97.08	2.818	0.9696	0.9525	0.9654	2.962	0.9532	0.9505		45.0002	0.8399	5.367	2.743	0.8339	3.102	0.786
45.2503	0.9839	76.06	2.873	0.9755	1.714	0.9331	3.143	0.9201	0.9988		45.2502	0.8105	5.057	2.49	0.8301	3.158	0.791
45.5003	1.027	75.88	2.78	0.9732	1.362	0.9116	5.852	0.9747	0.9958		45.5002	0.83	5.417	2.868	0.8099	3.347	0.793
45.7503	1.036	85.28	2.88	0.9698	1.703	0.9185	2.167	0.946	1.1		45.7502	0.7904	5.983	2.398	0.8563	3.42	0.8071
46.0003	1.135	74.41	3.08	0.9975	1.705	0.9489	3.297	0.967	1.167		46.0002	0.8145	7.616	2.598	1.092	3.46	0.8068
46.2502	1.111	35.93	2.975	0.9567	1.403	0.9376	2.323	0.9461	1.32		46.2502	0.8357	6.071	2.478	0.8324	3.531	0.7915
46.5002	1.191	63.49	2.751	0.954	1.639	0.9181	7.225	0.9834	1.551		46.5002	0.8001	6.284	2.46	1.594	3.615	0.7931
46.7502	1.158	40.51	3.087	1.044	1.73	0.9138	10.69	0.9611	1.86		46.7502	0.8154	6.502	2.991	1.293	3.704	0.8048
47.0002	1.061	56.03	2.463	0.9443	0.9576	0.8742	3.998	0.9861	1.511		47.0002	0.7944	6.553	3.293	0.8035	3.75	0.7999
47.2502	1.144	58.9	3.004	0.9611	1.704	0.9134	8.074	0.997	1.412		47.2503	0.8055	7.436	4.475	1.257	3.889	0.7591
47.5003	1.245	84.13	3.789	0.9393	1.689	0.9005	7.07	0.9996	1.554		47.5002	0.7912	5.361	3.535	0.9371	4.025	0.7975
47.7504	1.146	87.19	4.349	0.9725	1.396	0.9181	9.424	1.022	1.621		47.7503	0.8174	5.395	5.086	1.446	4.163	0.8205
48.0005	1.483	78.71	4.902	0.9682	1.613	0.918	7.648	1.002	1.565		48.0003	0.8366	6.019	3.63	1.043	4.151	0.7651
48.2505	1.295	80.29	5.115	1.007	1.7	0.9647	3.261	1.008	1.492		48.2503	0.8322	5.558	6.363	1.059	4.273	0.8107
48.5003	1.413	80.29	3.603	0.9239	1.853	0.946	5.077	0.9716	1.728		48.5003	0.8065	5.365	5.286	0.8263	4.361	0.7868
48.7505	1.49	81.87	5.605	0.937	1.678	0.9282	11.24	0.9589	1.616		48.7503	0.814	9.414	6.404	0.8082	4.353	0.8027
49.0003	1.337	69.43	6.982	0.983	1.66	0.9208	7.269	0.993	1.723		49.0003	0.846	5.241	6.553	0.8075	4.325	0.7874
49.2505	1.267	81.22	4.849	0.925	1.746	0.9452	5.879	1.003	1.481		49.2503	0.8142	5.285	4.799	1.231	4.305	0.8261
49.5003	1.321	68.4	6.382	1.004	1.717	0.9008	9.617	1.041	1.47		49.5003	0.8336	5.163	6.108	0.9233	4.156	0.8217
49.7503	1.235	59.78	11.88	0.9201	1.703	0.9282	10.2	1.009	1.549		49.7503	0.815	5.35	5.706	1.181	4.144	0.8157
											50.0003	0.839	5.471	4.938	1.097	3.953	0.8696
											50.2503	0.819	6.837	5.752	0.8584	4.059	0.8488
											50.5003	0.8292	6.206	6.414	1.002	3.926	0.8535
											50.7503	0.8145	6.252	6.205	1.356	4.178	0.8582
											51.0003	0.8325	7.316	6.356	0.9733	4.475	0.8839
											51.2503	0.8332	9	5.836	1.362	4.391	0.8901
											51.5003	0.8365	8.326	9.429	0.9994	4.657	0.9243
											51.7503	0.8405	8.201	6.361	1.301	4.853	0.973
											52.0003	0.8663	9.478	8.738	1.054	4.918	1.04
											52.2503	0.8294	8.31	8.378	0.9457	4.981	1.092
											52.5003	0.8555	8.388	8.398	1.097	4.975	1.149
											52.7503	0.8194	8.233	9.022	1.121	5.026	1.231
											53.0003	0.8299	8.417	12.72	0.8196	4.968	1.259
											53.2504	0.8222	12.04	14.29	0.8202	5.023	1.333
											53.5004	0.8287	9.164	14.77	1.285	5.178	1.401
											53.7504	0.8338	9.159	17.26	1.072	5.519	1.459
											54.0004	0.8247	9.407	20.12	1.589	5.322	1.569
											54.2504	0.848	10.91	19.37	1.239	5.188	1.599
											54.5004	0.8183	13.25	18.55	1.4	5.522	1.658
											54.7504	0.8367	12.03	17.4	1.183	5.34	1.74
											55.0004	0.8524	12.04	18.84	1.29	5.467	1.763
											55.2504	0.8009	11.62	18.96	0.8411	5.566	1.816
											55.5004	0.8488	10.54	21.11	1.166	5.523	1.933
											55.7504	0.8265	11.65	27.95	1.48	5.404	2.032
											56.0004	0.8244	10.15	36.77	1.15	5.297	2.107
											56.2504	0.8445	10.75	39.67	0.8018	5.305	2.246
											56.5004	0.8063	10.97	46.59	1.212	5.922	2.401
											56.7504	0.8215	11.26	49.78	1.151	5.134	2.705
											57.0004	0.8576	9.809	55.03	0.8235	4.795	3.03
											57.2505	0.8233	11.03	55.24	0.8313	4.576	3.194
											57.5005	0.7949	10.24	48.84	1.344	4.6	3.362
											57.7505	0.8516	14.33	50.79	0.8704	4.905	3.46
											58.0005	0.8191	10.3	51.29	1.059	5.29	3.363
											58.2505	0.8532	11.56	51.85	1.347	5.656	3.326
											58.5005	0.8427	11	51.88	1.201	5.655	3.328
											58.7505	0.8265	8.007	51.56	1.336	5.544	3.295
											59.0005	0.8357	7.505	51.16	0.8999	5.306	3.379
											59.2505	0.842	6.917	49.34	1.213	5.198	3.525
											59.5005	0.8148	6.81	50.09	1.097	5.219	3.464
											59.7505	0.8278	7.728	53.36	0.8553	5.168	3.505
											60.0005	0.8316	6.409	58.04	1.23	5.198	3.749
											60.2505	0.848	6.688	58.65	1.203	5.229	3.817
											60.5005	0.8206	8.098	58.32	0.865	5.171	3.891
											60.7505	0.7943	9.152	58.07	1.136	4.677	4.247
											61.0005	0.8478	10.58	59.45	1.107	4.238	4.591
											61.2505	0.8067	6.775	62.56	1.247	4.383	4.642
											61.5005	0.8328	7.925	75.7	1.237	4.877	5.038
											61.7505	0.8543	7.128	78.43	1.206	4.878	5.458
											62.0006	0.8671	6.686	76.95	1.4	4.614	5.944
											62.2504	0.8107	6.69	69.28	1.343	1.856	6.413
											62.5005	0.8245	7.344	69.49	0.8175	1.569	7.024
											62.7505	0.8221	8.729	73.18	1.477	1.541	7.596
											63.0004	0.8628	9.741	68.23	1.356	1.229	8.103
											63.2505	0.8633	7.218	67.91	0.8495	1.251	8.572
											63.5005	0.8667	7.12	72.64	1.064	1.779	8.804
											63.7505	0.843	10.79	62.84	0.8876	1.398	9.455
											64.0005	0.8543	9.318	59.01	1.188	1.744	10.01
											64.2505	0.8409	13.95	55.86	1.141	2.438	10.51
											64.5005	0.8629	10.47	53.55	1.217	1.963	11.39
											64.7505	0.863	12.81	51.81	1.211	3.261	12.48
											65.0005	0.8652	10.25	57.32	1.247	3.752	14.26
											65.2505	0.8584	9.955	56.02	1.066	3.346	16.27
											65.5005	0.8615	11.06	52.5	1.258	7.621	18.23
											65.7505	0.8275	10.48	54.17	0.8651	3.818	20.46
											66.0005	0.9074	11.19	52.36	1.476	4.798	23.45
											66.2505	0.8358	11.64	55.78	1.258	5.699	26.68
											66.5005	0.8357	16.15	52.5	1.195	6.291	32.66
											66.7505	0.877	22.36	56.39	1.449	6.947	38.46
											67.0005	0.8332	20.36	51.49	1.349	7.839	41.2
											67.2505	0.8357	18.16	53.7	0.8141	7.435	43.63
											67.5005	0.8491	19.71	52.08	1.455	7.287	46.09
